# Supplementary material for: Low-temperature redetermination of tribenzyl­chloridotin(IV)
Source: Acta Crystallogr Sect E Struct Rep Online. 2009 Jan 28;65(Pt 2):m238. doi: 10.1107/S160053680900289X (PMC2968220; doi:10.1107/S160053680900289X)
Supplement: Supplementary file 1 [file e-65-0m238-sup1.cif]

##############################################################################
###                                                                        ###
###        Electronic paper (Acta Crystallographica Section E)             ###
###                                                                        ###
##############################################################################
#                                                                            #
# This CIF contains the data in a paper accepted for publication in Acta     #
# Crystallographica Section E. It conforms to the requirements of Notes      #
# for Authors for Section E, and has been peer reviewed under the auspices   #
# of the IUCr Commission on Journals.                                        #
#                                                                            #
# Full details of the Crystallographic Information File format               #
# are given in the paper "The Crystallographic Information File (CIF):       #
# a New Standard Archive File for Crystallography" by S. R. Hall, F. H.      #
# Allen and I. D. Brown [Acta Cryst. (1991), A47, 655-685].                  #
#                                                                            #
# The current version of the core CIF dictionary is obtainable from          #
# ftp://ftp.iucr.org/pub/cif_core.dic. The current version number is 2.4.    #
#                                                                            #
# Software is freely available for graphical display of the structure(s) in  #
# this CIF.  For information consult the CIF home page http://www.iucr.org/  #
# cif/home.html                                                              #
#                                                                            #
# This file may be used for bona fide research purposes within the           #
# scientific community so long as proper attribution is given to the journal # 
# article from which it was obtained.                                        #
#                                                                            #
##############################################################################
                                             
data_I
_audit_creation_method     SHELXL-97
_chemical_name_systematic
;
tribenzylchloridotin(IV)
;
_chemical_name_common     ?
_chemical_formula_moiety     'C21 H21 Cl Sn'
_chemical_formula_sum     'C21 H21 Cl Sn'
_chemical_formula_iupac     '[Sn (C7 H7)3 Cl]'
_chemical_formula_weight     427.52
_chemical_melting_point     ?
_symmetry_cell_setting     trigonal
_symmetry_space_group_name_H-M     'R 3'
_symmetry_space_group_name_Hall     'R 3'
loop_
    _symmetry_equiv_pos_as_xyz
    'x, y, z'
    '-y, x-y, z'
    '-x+y, -x, z'
    'x+2/3, y+1/3, z+1/3'
    '-y+2/3, x-y+1/3, z+1/3'
    '-x+y+2/3, -x+1/3, z+1/3'
    'x+1/3, y+2/3, z+2/3'
    '-y+1/3, x-y+2/3, z+2/3'
    '-x+y+1/3, -x+2/3, z+2/3'
_cell_length_a     16.7985(2)
_cell_length_b     16.7985
_cell_length_c     11.6875(2)
_cell_angle_alpha     90.00
_cell_angle_beta     90.00
_cell_angle_gamma     120.00
_cell_volume     2856.23(6)
_cell_formula_units_Z     6
_cell_measurement_reflns_used     5172
_cell_measurement_theta_min     2.4
_cell_measurement_theta_max     28.3
_cell_measurement_temperature     100(2)
_exptl_crystal_description     prism
_exptl_crystal_colour     colorless
_exptl_crystal_size_max     0.40
_exptl_crystal_size_mid     0.08
_exptl_crystal_size_min     0.06
_exptl_crystal_density_diffrn     1.491
_exptl_crystal_density_meas     ?
_exptl_crystal_density_method     'not measured'
_exptl_crystal_F_000     1284
_exptl_absorpt_coefficient_mu     1.479
_exptl_absorpt_correction_type     multi-scan
_exptl_absorpt_process_details     '(SADABS; Sheldrick, 1996)'
_exptl_absorpt_correction_T_min     0.589
_exptl_absorpt_correction_T_max     0.917
_diffrn_ambient_temperature     100(2)
_diffrn_radiation_type     MoK\a
_diffrn_radiation_wavelength     0.71073
_diffrn_radiation_source     'fine-focus sealed tube'
_diffrn_radiation_monochromator     graphite
_diffrn_measurement_device_type     'Bruker SMART APEX'
_diffrn_measurement_method     \w
_diffrn_detector_area_resol_mean     ?
_diffrn_reflns_number     9077
_diffrn_reflns_av_R_equivalents     0.0144
_diffrn_reflns_av_sigmaI/netI     0.0147
_diffrn_reflns_theta_min     2.24
_diffrn_reflns_theta_max     27.46
_diffrn_reflns_theta_full     27.46
_diffrn_measured_fraction_theta_max     1.000
_diffrn_measured_fraction_theta_full     1.000
_diffrn_reflns_limit_h_min     -21
_diffrn_reflns_limit_h_max     21
_diffrn_reflns_limit_k_min     -21
_diffrn_reflns_limit_k_max     21
_diffrn_reflns_limit_l_min     -15
_diffrn_reflns_limit_l_max     14
_diffrn_standards_number     0
_diffrn_standards_interval_count     0
_diffrn_standards_interval_time     0
_diffrn_standards_decay_%     0
_reflns_number_total     2737
_reflns_number_gt     2431
_reflns_threshold_expression     I>2\s(I)
_refine_ls_structure_factor_coef     Fsqd
_refine_ls_matrix_type     full
_refine_ls_R_factor_all     0.0300
_refine_ls_R_factor_gt     0.0263
_refine_ls_wR_factor_gt     0.0693
_refine_ls_wR_factor_ref     0.0743
_refine_ls_goodness_of_fit_ref     1.073
_refine_ls_restrained_S_all     1.072
_refine_ls_number_reflns     2737
_refine_ls_number_parameters     139
_refine_ls_number_restraints     1
_refine_ls_hydrogen_treatment     constr
_refine_ls_weighting_scheme     calc
_refine_ls_weighting_details
          'calc w=1/[\s^2^(Fo^2^)+(0.0515P)^2^+0.375P] where P=(Fo^2^+2Fc^2^)/3'
_atom_sites_solution_hydrogens     geom
_atom_sites_solution_primary     direct
_atom_sites_solution_secondary     difmap
_refine_ls_shift/su_max     0.001
_refine_ls_shift/su_mean     0.001
_refine_diff_density_max     0.526
_refine_diff_density_min     -0.253
_refine_ls_extinction_method     none
_refine_ls_extinction_coef     ?
_refine_ls_abs_structure_details     'Flack (1983), 1372 Fridel pairs'
_refine_ls_abs_structure_Flack     -0.01(4)
loop_
    _atom_type_symbol
    _atom_type_description
    _atom_type_scat_dispersion_real
    _atom_type_scat_dispersion_imag
    _atom_type_scat_source
    'C' 'C' 0.0033 0.0016
                         'International Tables Vol C Tables 4.2.6.8 and 6.1.1.4'
    'H' 'H' 0.0000 0.0000
                         'International Tables Vol C Tables 4.2.6.8 and 6.1.1.4'
    'Cl' 'Cl' 0.1484 0.1585
                         'International Tables Vol C Tables 4.2.6.8 and 6.1.1.4'
    'Sn' 'Sn' -0.6537 1.4246
                         'International Tables Vol C Tables 4.2.6.8 and 6.1.1.4'
_computing_data_collection     'APEX2 (Bruker, 2007)'
_computing_cell_refinement     'SAINT (Bruker, 2007)'
_computing_data_reduction     'SAINT (Bruker, 2007)'
_computing_structure_solution     'SHELXS97 (Sheldrick, 2008)'
_computing_structure_refinement     'SHELXL97 (Sheldrick, 2008)'
_computing_molecular_graphics     'X-SEED (Barbour, 2001)'
_computing_publication_material     'publCIF (Westrip, 2009)'
loop_
    _atom_site_type_symbol
    _atom_site_label
    _atom_site_fract_x
    _atom_site_fract_y
    _atom_site_fract_z
    _atom_site_U_iso_or_equiv
    _atom_site_adp_type
    _atom_site_calc_flag
    _atom_site_refinement_flags
    _atom_site_occupancy
    _atom_site_disorder_assembly
    _atom_site_disorder_group
    Sn Sn1 0.3333 0.6667 0.500000(15) 0.01587(10) Uani d S 1 . .
    Sn Sn2 0.3333 0.6667 1.00289(2) 0.01945(10) Uani d S 1 . .
    Cl Cl1 0.3333 0.6667 0.29532(14) 0.0388(4) Uani d S 1 . .
    Cl Cl2 0.3333 0.6667 0.79730(13) 0.0364(4) Uani d S 1 . .
    C C1 0.4692(2) 0.7751(2) 0.5415(3) 0.0231(6) Uani d . 1 . .
    H H1A 0.4805 0.7730 0.6242 0.028 Uiso calc R 1 . .
    H H1B 0.5149 0.7659 0.4988 0.028 Uiso calc R 1 . .
    C C2 0.4812(2) 0.8672(2) 0.5120(3) 0.0214(6) Uani d . 1 . .
    C C3 0.5272(2) 0.9129(2) 0.4134(3) 0.0353(7) Uani d . 1 . .
    H H3 0.5524 0.8858 0.3646 0.042 Uiso calc R 1 . .
    C C4 0.5369(3) 0.9971(2) 0.3847(3) 0.0475(9) Uani d . 1 . .
    H H4 0.5686 1.0272 0.3167 0.057 Uiso calc R 1 . .
    C C5 0.5008(3) 1.0378(2) 0.4544(4) 0.0438(8) Uani d . 1 . .
    H H5 0.5070 1.0954 0.4344 0.053 Uiso calc R 1 . .
    C C6 0.4552(2) 0.9929(2) 0.5546(4) 0.0361(8) Uani d . 1 . .
    H H6 0.4305 1.0204 0.6034 0.043 Uiso calc R 1 . .
    C C7 0.4456(2) 0.9089(2) 0.5831(3) 0.0283(7) Uani d . 1 . .
    H H7 0.4146 0.8791 0.6516 0.034 Uiso calc R 1 . .
    C C8 0.4652(2) 0.7841(2) 1.0378(3) 0.0269(7) Uani d . 1 . .
    H H8A 0.4828 0.7815 1.1180 0.032 Uiso calc R 1 . .
    H H8B 0.5119 0.7831 0.9871 0.032 Uiso calc R 1 . .
    C C9 0.4632(2) 0.8710(2) 1.0191(3) 0.0259(6) Uani d . 1 . .
    C C10 0.4869(2) 0.9179(2) 0.9159(3) 0.0417(8) Uani d . 1 . .
    H H10 0.5076 0.8957 0.8546 0.050 Uiso calc R 1 . .
    C C11 0.4811(3) 0.9968(2) 0.9002(4) 0.0531(10) Uani d . 1 . .
    H H11 0.4966 1.0271 0.8281 0.064 Uiso calc R 1 . .
    C C12 0.4528(2) 1.0317(2) 0.9886(4) 0.0482(9) Uani d . 1 . .
    H H12 0.4500 1.0863 0.9784 0.058 Uiso calc R 1 . .
    C C13 0.4288(2) 0.9860(2) 1.0914(4) 0.0401(8) Uani d . 1 . .
    H H13 0.4091 1.0091 1.1527 0.048 Uiso calc R 1 . .
    C C14 0.4331(2) 0.9067(2) 1.1065(3) 0.0311(7) Uani d . 1 . .
    H H14 0.4151 0.8756 1.1779 0.037 Uiso calc R 1 . .
loop_
    _atom_site_aniso_label
    _atom_site_aniso_U_11
    _atom_site_aniso_U_22
    _atom_site_aniso_U_33
    _atom_site_aniso_U_12
    _atom_site_aniso_U_13
    _atom_site_aniso_U_23
    Sn1 0.01588(11) 0.01588(11) 0.01586(17) 0.00794(5) 0.000 0.000
    Sn2 0.02122(12) 0.02122(12) 0.01592(18) 0.01061(6) 0.000 0.000
    Cl1 0.0498(6) 0.0498(6) 0.0167(5) 0.0249(3) 0.000 0.000
    Cl2 0.0470(6) 0.0470(6) 0.0152(5) 0.0235(3) 0.000 0.000
    C1 0.0191(14) 0.0214(14) 0.0274(14) 0.0092(11) -0.0005(11) 0.0038(11)
    C2 0.0192(13) 0.0178(13) 0.0233(13) 0.0062(11) -0.0037(11) 0.0006(10)
    C3 0.0457(19) 0.0255(15) 0.0277(14) 0.0125(14) 0.0090(14) 0.0008(11)
    C4 0.070(2) 0.0274(16) 0.0344(19) 0.0163(18) 0.0067(16) 0.0085(13)
    C5 0.055(2) 0.0231(15) 0.050(2) 0.0179(17) -0.0140(17) -0.0011(14)
    C6 0.0319(18) 0.0280(15) 0.048(2) 0.0150(14) -0.0070(14) -0.0085(14)
    C7 0.0225(14) 0.0270(15) 0.0302(16) 0.0086(12) -0.0012(11) -0.0059(12)
    C8 0.0231(15) 0.0284(16) 0.0276(15) 0.0116(13) 0.0011(12) -0.0012(12)
    C9 0.0246(14) 0.0281(15) 0.0208(12) 0.0100(12) -0.0025(11) -0.0030(11)
    C10 0.047(2) 0.0328(17) 0.0280(15) 0.0066(16) 0.0013(14) 0.0007(13)
    C11 0.063(2) 0.0353(19) 0.0365(19) 0.0064(18) -0.0148(17) 0.0104(15)
    C12 0.049(2) 0.0255(16) 0.063(2) 0.0138(17) -0.0256(18) -0.0023(16)
    C13 0.0374(18) 0.0338(18) 0.050(2) 0.0181(15) -0.0076(15) -0.0067(15)
    C14 0.0300(16) 0.0278(15) 0.0299(16) 0.0103(13) 0.0012(12) -0.0008(12)
loop_
    _geom_bond_atom_site_label_1
    _geom_bond_atom_site_label_2
    _geom_bond_site_symmetry_2
    _geom_bond_distance
    _geom_bond_publ_flag
    Sn1 C1 2_665 2.146(3) ?
    Sn1 C1 . 2.146(3) y
    Sn1 C1 3_565 2.146(3) ?
    Sn1 Cl1 . 2.392(2) yes
    Sn1 Cl2 . 3.475(2) n
    Sn2 C8 2_665 2.143(3) ?
    Sn2 C8 . 2.143(3) y
    Sn2 C8 3_565 2.143(3) ?
    Sn2 Cl2 . 2.403(2) yes
    Sn2 Cl1 1_556 3.418(2) n
    C1 C2 . 1.497(4) ?
    C1 H1A . 0.9900 ?
    C1 H1B . 0.9900 ?
    C2 C3 . 1.387(4) ?
    C2 C7 . 1.398(4) ?
    C3 C4 . 1.381(4) ?
    C3 H3 . 0.9500 ?
    C4 C5 . 1.383(5) ?
    C4 H4 . 0.9500 ?
    C5 C6 . 1.396(5) ?
    C5 H5 . 0.9500 ?
    C6 C7 . 1.379(5) ?
    C6 H6 . 0.9500 ?
    C7 H7 . 0.9500 ?
    C8 C9 . 1.494(5) ?
    C8 H8A . 0.9900 ?
    C8 H8B . 0.9900 ?
    C9 C10 . 1.387(4) ?
    C9 C14 . 1.400(4) ?
    C10 C11 . 1.389(5) ?
    C10 H10 . 0.9500 ?
    C11 C12 . 1.383(5) ?
    C11 H11 . 0.9500 ?
    C12 C13 . 1.373(5) ?
    C12 H12 . 0.9500 ?
    C13 C14 . 1.381(5) ?
    C13 H13 . 0.9500 ?
    C14 H14 . 0.9500 ?
loop_
    _geom_angle_atom_site_label_1
    _geom_angle_atom_site_label_2
    _geom_angle_atom_site_label_3
    _geom_angle_site_symmetry_1
    _geom_angle_site_symmetry_3
    _geom_angle
    _geom_angle_publ_flag
    C1 Sn1 C1 2_665 . 115.06(6) ?
    C1 Sn1 C1 2_665 3_565 115.06(7) ?
    C1 Sn1 C1 . 3_565 115.06(6) ?
    C1 Sn1 Cl1 2_665 . 103.05(9) ?
    C1 Sn1 Cl1 . . 103.05(9) ?
    C1 Sn1 Cl1 3_565 . 103.05(9) ?
    C1 Sn1 Cl2 2_665 . 76.95(9) ?
    C1 Sn1 Cl2 . . 76.95(9) ?
    C1 Sn1 Cl2 3_565 . 76.95(9) ?
    Cl1 Sn1 Cl2 . . 180.0 ?
    C8 Sn2 C8 2_665 . 116.46(6) ?
    C8 Sn2 C8 2_665 3_565 116.46(6) ?
    C8 Sn2 C8 . 3_565 116.46(6) ?
    C8 Sn2 Cl2 2_665 . 100.98(9) ?
    C8 Sn2 Cl2 . . 100.98(9) ?
    C8 Sn2 Cl2 3_565 . 100.98(9) ?
    C8 Sn2 Cl1 2_665 1_556 79.02(9) ?
    C8 Sn2 Cl1 . 1_556 79.02(9) ?
    C8 Sn2 Cl1 3_565 1_556 79.02(9) ?
    Cl2 Sn2 Cl1 . 1_556 180.0 ?
    Sn2 Cl2 Sn1 . . 180.0 ?
    C2 C1 Sn1 . . 111.2(2) ?
    C2 C1 H1A . . 109.4 ?
    Sn1 C1 H1A . . 109.4 ?
    C2 C1 H1B . . 109.4 ?
    Sn1 C1 H1B . . 109.4 ?
    H1A C1 H1B . . 108.0 ?
    C3 C2 C7 . . 118.4(3) ?
    C3 C2 C1 . . 120.9(3) ?
    C7 C2 C1 . . 120.7(3) ?
    C4 C3 C2 . . 121.1(3) ?
    C4 C3 H3 . . 119.5 ?
    C2 C3 H3 . . 119.5 ?
    C3 C4 C5 . . 120.5(3) ?
    C3 C4 H4 . . 119.8 ?
    C5 C4 H4 . . 119.8 ?
    C4 C5 C6 . . 119.0(3) ?
    C4 C5 H5 . . 120.5 ?
    C6 C5 H5 . . 120.5 ?
    C7 C6 C5 . . 120.5(3) ?
    C7 C6 H6 . . 119.8 ?
    C5 C6 H6 . . 119.8 ?
    C6 C7 C2 . . 120.6(3) ?
    C6 C7 H7 . . 119.7 ?
    C2 C7 H7 . . 119.7 ?
    C9 C8 Sn2 . . 110.7(2) ?
    C9 C8 H8A . . 109.5 ?
    Sn2 C8 H8A . . 109.5 ?
    C9 C8 H8B . . 109.5 ?
    Sn2 C8 H8B . . 109.5 ?
    H8A C8 H8B . . 108.1 ?
    C10 C9 C14 . . 117.0(3) ?
    C10 C9 C8 . . 122.9(3) ?
    C14 C9 C8 . . 120.1(3) ?
    C9 C10 C11 . . 121.4(3) ?
    C9 C10 H10 . . 119.3 ?
    C11 C10 H10 . . 119.3 ?
    C12 C11 C10 . . 120.5(3) ?
    C12 C11 H11 . . 119.7 ?
    C10 C11 H11 . . 119.7 ?
    C13 C12 C11 . . 118.9(3) ?
    C13 C12 H12 . . 120.5 ?
    C11 C12 H12 . . 120.5 ?
    C12 C13 C14 . . 120.6(3) ?
    C12 C13 H13 . . 119.7 ?
    C14 C13 H13 . . 119.7 ?
    C13 C14 C9 . . 121.6(3) ?
    C13 C14 H14 . . 119.2 ?
    C9 C14 H14 . . 119.2 ?
loop_
    _geom_torsion_atom_site_label_1
    _geom_torsion_atom_site_label_2
    _geom_torsion_atom_site_label_3
    _geom_torsion_atom_site_label_4
    _geom_torsion_site_symmetry_1
    _geom_torsion_site_symmetry_2
    _geom_torsion_site_symmetry_3
    _geom_torsion_site_symmetry_4
    _geom_torsion
    _geom_torsion_publ_flag
    C1 Sn1 C1 C2 2_665 . . . -41.4(3) ?
    C1 Sn1 C1 C2 3_565 . . . -178.70(16) ?
    Cl1 Sn1 C1 C2 . . . . 69.9(2) ?
    Cl2 Sn1 C1 C2 . . . . -110.1(2) ?
    Sn1 C1 C2 C3 . . . . -101.4(3) ?
    Sn1 C1 C2 C7 . . . . 78.1(3) ?
    C7 C2 C3 C4 . . . . -0.7(5) ?
    C1 C2 C3 C4 . . . . 178.8(3) ?
    C2 C3 C4 C5 . . . . 0.0(5) ?
    C3 C4 C5 C6 . . . . 0.6(6) ?
    C4 C5 C6 C7 . . . . -0.5(5) ?
    C5 C6 C7 C2 . . . . -0.2(5) ?
    C3 C2 C7 C6 . . . . 0.8(5) ?
    C1 C2 C7 C6 . . . . -178.7(3) ?
    C8 Sn2 C8 C9 2_665 . . . -31.7(3) ?
    C8 Sn2 C8 C9 3_565 . . . -175.18(15) ?
    Cl2 Sn2 C8 C9 . . . . 76.6(2) ?
    Cl1 Sn2 C8 C9 1_556 . . . -103.4(2) ?
    Sn2 C8 C9 C10 . . . . -92.7(3) ?
    Sn2 C8 C9 C14 . . . . 84.8(3) ?
    C14 C9 C10 C11 . . . . 0.1(5) ?
    C8 C9 C10 C11 . . . . 177.7(3) ?
    C9 C10 C11 C12 . . . . 1.2(5) ?
    C10 C11 C12 C13 . . . . -1.3(5) ?
    C11 C12 C13 C14 . . . . 0.2(5) ?
    C12 C13 C14 C9 . . . . 1.1(5) ?
    C10 C9 C14 C13 . . . . -1.2(5) ?
    C8 C9 C14 C13 . . . . -178.9(3) ?
data_global
_journal_date_recd_electronic     2009-01-20
_journal_date_accepted     2009-01-23
_journal_name_full     'Acta Crystallographica, Section E'
_journal_year     2009
_journal_volume     65
_journal_issue      2
_journal_page_first     m238
_journal_page_last     m238
_journal_paper_category     QM
_journal_coeditor_code     HB2901
_publ_contact_author_name     'Ng, Seik Weng'
_publ_contact_author_address
;
      Department of Chemistry
      University of Malaya
      50603 Kuala Lumpur
      Malaysia
;
_publ_contact_author_email     seikweng@um.edu.my
_publ_contact_author_fax     603-7967-6778
_publ_contact_author_phone     603-7967-6778
_publ_section_title
;
Low-temperature redetermination of tribenzylchloridotin(IV)
;
loop_
    _publ_author_name
    _publ_author_address
    'Ng, Seik Weng'
;
Department of Chemistry
University of Malaya
50603 Kuala Lumpur
Malaysia
;
