# Supplementary material for: Low-temperature redetermination of tribenzyl­chloridotin(IV)
Source: Acta Crystallogr Sect E Struct Rep Online. 2009 Jan 28;65(Pt 2):m238. doi: 10.1107/S160053680900289X (PMC2968220; doi:10.1107/S160053680900289X)
Supplement: Supplementary file 2 [file e-65-0m238-Isup2.hkl]

# 
# h,k,l, Fc-squared, Fo-squared, sigma(Fo-squared) and status flag 
# 
data_I
_shelx_title '  R3' 
_shelx_refln_list_code          4 
_shelx_F_calc_maximum      499.82 
_exptl_crystal_F_000      1284.00 
_reflns_d_resolution_high  0.7705 
 
loop_ 
 _symmetry_equiv_pos_as_xyz 
 'x, y, z' 
 '-y, x-y, z' 
 '-x+y, -x, z' 
 'x+2/3, y+1/3, z+1/3' 
 '-y+2/3, x-y+1/3, z+1/3' 
 '-x+y+2/3, -x+1/3, z+1/3' 
 'x+1/3, y+2/3, z+2/3' 
 '-y+1/3, x-y+2/3, z+2/3' 
 '-x+y+1/3, -x+2/3, z+2/3' 
 
_cell_length_a    16.7985 
_cell_length_b    16.7985 
_cell_length_c    11.6875 
_cell_angle_alpha  90.000 
_cell_angle_beta   90.000 
_cell_angle_gamma 120.000 
 
_shelx_F_squared_multiplier     1.000 
 
loop_ 
 _refln_index_h 
 _refln_index_k 
 _refln_index_l 
 _refln_F_squared_calc 
 _refln_F_squared_meas 
 _refln_F_squared_sigma 
 _refln_observed_status 
   0   0 -15      170.32      288.91     82.09 o 
   1   1 -15      256.82      264.94     60.10 o 
  -1   2 -15      178.58      240.68     44.78 o 
  -1   1 -14     9448.02     9898.88    206.86 o 
  -3   2 -14    10696.17    11323.23    181.77 o 
   0   2 -14     9463.95    10315.01    152.00 o 
  -5   3 -14    10979.94    11629.00    369.15 o 
  -2   3 -14    10016.04    10778.92    178.76 o 
   1   3 -14     8804.75     8787.01    177.20 o 
  -7   4 -14    10760.48    11381.20    220.71 o 
  -4   4 -14    13103.12    13775.66    209.42 o 
  -1   4 -14     9277.20    10097.58    173.64 o 
   2   4 -14     8612.75     9370.32    223.32 o 
  -6   5 -14     9691.35    10598.90    183.77 o 
  -3   5 -14    11848.68    13015.94    241.30 o 
   0   5 -14     9505.45    10269.20    180.03 o 
   3   5 -14     7715.68     8479.26    186.90 o 
  -8   6 -14     8070.10     8480.49    165.70 o 
  -5   6 -14     7327.78     7566.46    179.06 o 
  -2   6 -14    12033.67    12528.93    241.37 o 
   1   6 -14     8040.36     8820.22    168.27 o 
  -7   7 -14     5629.48     6417.93    167.55 o 
  -4   7 -14     7362.11     8190.10    191.77 o 
  -1   7 -14     9999.56    10549.78    319.21 o 
  -6   8 -14     6112.81     6564.36    172.73 o 
  -3   8 -14     6804.15     7436.19    187.05 o 
   0   1 -13      376.22      361.52     27.35 o 
  -2   2 -13      109.76      129.57     23.08 o 
   1   2 -13       29.97       38.39     19.67 o 
  -4   3 -13      328.41      291.45     36.18 o 
  -1   3 -13       34.27       74.53     25.45 o 
   2   3 -13      157.77      185.33     37.36 o 
  -6   4 -13      227.52      274.93     37.58 o 
  -3   4 -13      495.00      516.45     74.63 o 
   0   4 -13      125.65      107.21     25.97 o 
   3   4 -13      155.58      193.36     34.77 o 
  -8   5 -13      204.99      260.96     44.20 o 
  -5   5 -13        2.45       -7.03     23.61 o 
  -2   5 -13      145.17      103.04     34.44 o 
   1   5 -13      104.11       99.76     34.38 o 
   4   5 -13      149.45      111.91     36.59 o 
 -10   6 -13      180.22      189.04     43.79 o 
  -7   6 -13      182.51      138.61     37.11 o 
  -4   6 -13      222.33      257.04     55.37 o 
  -1   6 -13      294.41      312.04     38.85 o 
   2   6 -13      161.88      157.02     38.15 o 
   5   6 -13       38.19       25.07     32.78 o 
  -9   7 -13       23.50        3.53     30.70 o 
  -6   7 -13      317.40      317.67     47.52 o 
  -3   7 -13       17.41       51.69     32.57 o 
   0   7 -13        7.70      -36.00     26.54 o 
   3   7 -13       79.83       60.40     34.86 o 
  -8   8 -13      289.13      273.26     46.90 o 
  -5   8 -13      277.30      327.42     49.62 o 
  -2   8 -13      318.44      298.09     50.10 o 
   1   8 -13      113.23       71.04     35.39 o 
 -10   9 -13      444.34      510.64     60.06 o 
  -7   9 -13       27.60       40.38     33.51 o 
  -4   9 -13       46.02       50.70     35.39 o 
  -1   9 -13      355.61      361.82     56.64 o 
  -9  10 -13      131.05      145.49     42.66 o 
  -6  10 -13      202.24      185.57     44.90 o 
  -3  10 -13      231.62      263.46     50.73 o 
  -5  11 -13       43.33      110.72     42.29 o 
   0   0 -12     7580.93     7817.15    150.73 o 
   1   1 -12     4127.86     4493.18     73.36 o 
  -1   2 -12     4743.42     4998.71     77.75 o 
   2   2 -12     5061.45     5078.58    107.46 o 
  -3   3 -12     8684.96     9146.18    131.67 o 
   0   3 -12     3219.64     3625.32     80.99 o 
   3   3 -12     7511.22     7923.36    141.48 o 
  -5   4 -12     8996.67     9372.06    155.67 o 
  -2   4 -12     7275.36     7844.74    131.82 o 
   1   4 -12     5274.93     5307.13    109.60 o 
   4   4 -12     3752.47     3964.59    114.46 o 
  -7   5 -12     5770.17     6104.85    144.76 o 
  -4   5 -12     6142.67     6695.33    203.30 o 
  -1   5 -12     9203.65    10101.04    143.04 o 
   2   5 -12     5538.78     5866.34    119.41 o 
   5   5 -12     3519.12     3753.89    116.25 o 
  -9   6 -12     5509.12     5922.95    146.73 o 
  -6   6 -12     2423.37     2677.45     97.70 o 
  -3   6 -12     9625.35    10220.13    224.55 o 
   0   6 -12     4591.05     4582.50    162.12 o 
   3   6 -12     3976.90     4284.12    155.52 o 
   6   6 -12     4732.32     5375.70    144.66 o 
 -11   7 -12     4264.82     4344.27    129.99 o 
  -8   7 -12     4738.70     5316.85    139.86 o 
  -5   7 -12     2878.30     3077.07    106.70 o 
  -2   7 -12     6881.08     7243.56    137.84 o 
   1   7 -12     3271.34     3818.30    171.46 o 
   4   7 -12     3854.48     3932.06    119.13 o 
 -13   8 -12     3294.83     3627.33    123.23 o 
 -10   8 -12     6255.80     6375.40    158.59 o 
  -7   8 -12     3399.46     3780.16    168.84 o 
  -4   8 -12     3907.66     4293.87    129.29 o 
  -1   8 -12     4228.56     4514.08     95.71 o 
   2   8 -12     2967.29     3106.98    105.49 o 
   5   8 -12     4712.82     5261.20    143.01 o 
 -12   9 -12     3957.33     4150.83    173.58 o 
  -9   9 -12     3955.53     4260.48    131.35 o 
  -6   9 -12     4696.60     4861.50    138.89 o 
  -3   9 -12     3790.78     4272.33    169.24 o 
   0   9 -12     3077.04     2898.79     99.34 o 
   3   9 -12     3899.74     4263.35    152.05 o 
 -11  10 -12     3490.10     3750.61    137.92 o 
  -8  10 -12     3223.65     3504.52    120.32 o 
  -5  10 -12     6512.64     7280.60    177.32 o 
  -2  10 -12     3921.67     4447.81    246.41 o 
   1  10 -12     4402.59     5028.85    136.81 o 
 -10  11 -12     2718.89     3076.30    115.99 o 
  -7  11 -12     3416.03     3579.47    124.41 o 
  -4  11 -12     6774.60     7465.40    184.82 o 
  -1  11 -12     3041.61     3366.86    155.33 o 
  -9  12 -12     3715.91     3949.37    132.31 o 
  -6  12 -12     4324.82     5232.85    155.24 o 
  -3  12 -12     5025.47     5528.58    161.89 o 
  -8  13 -12     3438.47     3823.49    134.55 o 
  -5  13 -12     2039.14     2156.73    116.02 o 
  -1   1 -11      277.56      315.82     21.53 o 
  -3   2 -11      232.15      246.72     23.55 o 
   0   2 -11     1229.23     1290.19     38.66 o 
  -5   3 -11      431.94      467.17     43.05 o 
  -2   3 -11      739.67      810.34     35.31 o 
   1   3 -11      263.28      231.66     29.66 o 
  -7   4 -11      203.96      251.34     38.41 o 
  -4   4 -11      515.78      558.47     38.24 o 
  -1   4 -11      394.66      416.55     25.95 o 
   2   4 -11     1020.87     1049.98     50.90 o 
  -9   5 -11       19.78       -0.82     26.95 o 
  -6   5 -11        7.36      -31.89     21.26 o 
  -3   5 -11      829.39      849.08     45.91 o 
   0   5 -11       26.95       21.95     21.99 o 
   3   5 -11       67.56       41.12     27.12 o 
 -11   6 -11      462.42      545.17     52.76 o 
  -8   6 -11       62.62       43.86     30.01 o 
  -5   6 -11       93.36       84.04     31.56 o 
  -2   6 -11      568.83      632.75     37.09 o 
   1   6 -11        2.44      -28.65     25.85 o 
   4   6 -11       97.68       78.21     32.00 o 
 -13   7 -11      193.35      221.12     44.63 o 
 -10   7 -11      155.80      220.90     40.96 o 
  -7   7 -11      626.91      568.01     51.78 o 
  -4   7 -11      253.21      258.62     65.48 o 
  -1   7 -11      171.89      169.95     33.12 o 
   2   7 -11      286.80      341.52     41.34 o 
   5   7 -11      118.85       78.49     34.72 o 
 -15   8 -11      201.72      161.30     44.54 o 
 -12   8 -11       20.41       47.85     33.67 o 
  -9   8 -11      459.36      399.85     48.17 o 
  -6   8 -11      248.79      325.66     44.48 o 
  -3   8 -11      324.73      335.44     36.02 o 
   0   8 -11      315.85      375.56     70.62 o 
   3   8 -11       23.50       12.68     27.56 o 
   6   8 -11       94.05       66.61     43.16 o 
 -14   9 -11      227.34      180.45     43.81 o 
 -11   9 -11      319.59      299.96     45.81 o 
  -8   9 -11      277.42      256.67     42.44 o 
  -5   9 -11       11.90       -0.85     32.47 o 
  -2   9 -11      555.96      551.23     37.88 o 
   1   9 -11      408.36      450.00     40.93 o 
   4   9 -11       16.46        5.77     29.72 o 
 -13  10 -11       38.02       46.45     34.06 o 
 -10  10 -11      254.30      265.74     80.29 o 
  -7  10 -11       80.70       75.64     33.80 o 
  -4  10 -11      274.36      341.07     48.16 o 
  -1  10 -11       38.06       26.26     27.44 o 
   2  10 -11      137.73      152.98     37.97 o 
 -12  11 -11      119.87      136.27     40.62 o 
  -9  11 -11      160.11      195.72     42.88 o 
  -6  11 -11      132.82      161.76     41.56 o 
  -3  11 -11       81.56      140.60     39.23 o 
   0  11 -11      103.59       91.29     34.66 o 
   3  11 -11       96.91      155.56     39.47 o 
 -11  12 -11      111.74      120.38     40.77 o 
  -8  12 -11      195.25      240.57     51.41 o 
  -5  12 -11       69.75       52.55     35.30 o 
  -2  12 -11        8.65       16.72     36.52 o 
   1  12 -11      138.42      120.90     96.88 o 
 -13  13 -11       64.64       76.99     40.03 o 
 -10  13 -11       45.57       52.97     45.06 o 
  -7  13 -11      133.50      102.74     40.00 o 
  -4  13 -11      471.01      586.58     63.66 o 
  -1  13 -11      101.46      242.27     91.15 o 
  -9  14 -11       51.98      -13.92     44.59 o 
  -6  14 -11        8.75        2.06     33.71 o 
  -3  14 -11       92.68       37.10     44.36 o 
  -8  15 -11      157.31      194.84     48.45 o 
   0   1 -10    34575.25    36250.30    264.44 o 
  -2   2 -10    21552.52    22831.63    183.98 o 
   1   2 -10    16434.01    16998.23    161.02 o 
  -4   3 -10    30291.33    31591.29    275.22 o 
  -1   3 -10    27355.12    28421.90    218.80 o 
   2   3 -10    27870.72    29005.70    344.92 o 
  -6   4 -10    26832.40    27737.69    342.71 o 
  -3   4 -10    36701.20    39124.76    329.93 o 
   0   4 -10    21094.69    22374.78    215.42 o 
   3   4 -10    20491.91    20872.89    278.44 o 
  -8   5 -10    19184.78    20543.65    284.35 o 
  -5   5 -10    18906.70    19697.28    223.33 o 
  -2   5 -10    41171.59    43364.92    330.85 o 
   1   5 -10    27661.38    28808.37    340.75 o 
   4   5 -10    13448.15    14679.96    226.40 o 
 -10   6 -10    18341.40    19344.95    280.15 o 
  -7   6 -10    21712.89    22873.85    306.85 o 
  -4   6 -10    20400.22    21322.35    249.24 o 
  -1   6 -10    28540.06    29264.51    300.06 o 
   2   6 -10    18588.29    20031.26    269.22 o 
   5   6 -10    15884.29    16432.92    252.39 o 
 -12   7 -10    14920.23    15764.35    253.52 o 
  -9   7 -10    18986.66    19737.86    285.09 o 
  -6   7 -10    15272.93    15868.20    243.61 o 
  -3   7 -10    27723.32    28733.74    267.49 o 
   0   7 -10    14063.80    15107.08    192.47 o 
   3   7 -10    17808.27    18881.59    267.63 o 
   6   7 -10    12582.74    13565.80    233.03 o 
 -14   8 -10     7292.79     8252.99    180.85 o 
 -11   8 -10    18855.07    19784.46    292.52 o 
  -8   8 -10    18785.29    19374.37    339.71 o 
  -5   8 -10    17561.88    18226.46    272.31 o 
  -2   8 -10    16334.02    17303.27    209.86 o 
   1   8 -10    14621.95    14974.21    223.01 o 
   4   8 -10    12583.41    13301.47    222.98 o 
   7   8 -10     8918.41     9695.69    199.86 o 
 -16   9 -10     4331.55     4868.29    150.39 o 
 -13   9 -10    11396.12    11835.68    219.39 o 
 -10   9 -10    16237.99    16598.38    262.39 o 
  -7   9 -10    11664.24    12045.95    212.65 o 
  -4   9 -10    20387.16    22065.54    315.83 o 
  -1   9 -10    15626.96    16625.15    241.17 o 
   2   9 -10     9886.10    10441.35    186.65 o 
   5   9 -10    10245.03    11559.58    214.01 o 
 -15  10 -10     8636.67     9840.57    205.37 o 
 -12  10 -10    11304.26    11785.70    218.59 o 
  -9  10 -10    13048.44    13795.96    235.11 o 
  -6  10 -10    16940.54    17626.14    292.88 o 
  -3  10 -10    14752.79    15858.64    185.23 o 
   0  10 -10    13149.11    13658.87    193.58 o 
   3  10 -10     9876.48    10652.31    197.70 o 
   6  10 -10     7385.82     8318.19    186.06 o 
 -14  11 -10     9524.94     9922.21    204.37 o 
 -11  11 -10     7845.07     7936.49    174.86 o 
  -8  11 -10    16878.31    17897.00    280.95 o 
  -5  11 -10    14462.89    15735.87    261.36 o 
  -2  11 -10    12806.97    13771.73    401.65 o 
   1  11 -10    14627.56    16287.30    303.67 o 
   4  11 -10     5877.82     6088.21    187.79 o 
 -13  12 -10     8686.01     9590.60    200.71 o 
 -10  12 -10    13157.60    13803.56    243.34 o 
  -7  12 -10    13778.81    14304.68    248.18 o 
  -4  12 -10    11926.42    13013.42    239.67 o 
  -1  12 -10    14023.38    14753.68    295.46 o 
   2  12 -10     8534.64    10212.06    241.20 o 
 -15  13 -10     7063.86     7642.77    182.02 o 
 -12  13 -10     9719.72    10116.59    207.50 o 
  -9  13 -10    10867.00    11627.79    222.64 o 
  -6  13 -10    11551.77    12464.31    234.76 o 
  -3  13 -10    12842.77    14136.62    259.80 o 
   0  13 -10    10664.63    11692.83    265.72 o 
 -14  14 -10     6786.25     7288.21    177.89 o 
 -11  14 -10    11772.67    12848.08    240.63 o 
  -8  14 -10     8403.09     8628.30    191.87 o 
  -5  14 -10     9820.78    10747.34    280.02 o 
  -2  14 -10     8504.54    10025.52    265.48 o 
 -13  15 -10     7121.95     7454.70    181.73 o 
 -10  15 -10     9265.48     9935.83    210.07 o 
  -7  15 -10     7804.70     8589.61    196.74 o 
  -4  15 -10     7292.78     8210.59    197.71 o 
  -9  16 -10     9979.98    11084.69    228.56 o 
  -6  16 -10     4558.87     5004.08    153.80 o 
   0   0  -9     1720.49     1708.70     91.68 o 
   1   1  -9      174.42      234.44     19.16 o 
  -1   2  -9     1122.59     1256.77     34.11 o 
   2   2  -9      735.78      849.28     32.63 o 
  -3   3  -9       16.18       18.81     12.89 o 
   0   3  -9      664.05      692.21     30.85 o 
   3   3  -9      217.05      248.25     33.85 o 
  -5   4  -9      864.50      901.13     33.78 o 
  -2   4  -9     1120.12     1169.82     35.95 o 
   1   4  -9      668.57      701.60     35.70 o 
   4   4  -9      240.21      272.03     34.97 o 
  -7   5  -9      151.19      136.63     29.66 o 
  -4   5  -9      118.42      123.58     18.63 o 
  -1   5  -9      534.40      636.09     34.42 o 
   2   5  -9      144.53      140.80     27.24 o 
   5   5  -9        9.48       30.83     23.41 o 
  -9   6  -9       38.58       48.47     26.01 o 
  -6   6  -9     1097.30     1249.77     60.76 o 
  -3   6  -9     2896.68     3086.06     56.79 o 
   0   6  -9      173.04      226.28     25.97 o 
   3   6  -9      360.69      395.89     39.47 o 
   6   6  -9      803.02      750.08     59.76 o 
 -11   7  -9      444.43      522.31     47.84 o 
  -8   7  -9       10.43       -4.00     23.49 o 
  -5   7  -9      203.74      227.11     45.39 o 
  -2   7  -9      454.43      489.58     31.93 o 
   1   7  -9      162.71      192.53     31.12 o 
   4   7  -9       73.68       79.22     28.66 o 
   7   7  -9       69.86       68.84     31.69 o 
 -13   8  -9      209.88      227.50     45.71 o 
 -10   8  -9       84.20      126.12     31.77 o 
  -7   8  -9     1309.35     1427.51     90.09 o 
  -4   8  -9      173.66      202.62     23.15 o 
  -1   8  -9      792.02      789.22     40.99 o 
   2   8  -9      328.51      314.73     37.08 o 
   5   8  -9      236.92      299.63     41.43 o 
   8   8  -9      351.08      358.75     50.48 o 
 -15   9  -9      296.63      314.26     47.49 o 
 -12   9  -9       71.05       95.85     32.36 o 
  -9   9  -9      579.69      570.39     48.69 o 
  -6   9  -9      738.53      761.60     59.84 o 
  -3   9  -9      531.63      584.44     34.34 o 
   0   9  -9      201.16      229.24     32.96 o 
   3   9  -9       30.35       15.15     25.77 o 
   6   9  -9      248.75      290.73     44.97 o 
 -17  10  -9      369.72      383.08     54.21 o 
 -14  10  -9      113.15       80.43     34.54 o 
 -11  10  -9      485.88      560.82     51.50 o 
  -8  10  -9      430.69      432.63     45.81 o 
  -5  10  -9     1043.32     1076.82     80.55 o 
  -2  10  -9        4.83       11.36     19.78 o 
   1  10  -9      554.88      547.81     45.86 o 
   4  10  -9      440.79      542.70     52.25 o 
   7  10  -9       60.64       21.90     42.57 o 
 -16  11  -9       40.99       32.27     32.92 o 
 -13  11  -9      449.01      480.27     50.25 o 
 -10  11  -9      252.42      219.70     38.42 o 
  -7  11  -9      126.13      152.91     33.96 o 
  -4  11  -9       92.60       84.81     25.13 o 
  -1  11  -9      143.46      180.02     36.03 o 
   2  11  -9      178.68      202.50     48.27 o 
   5  11  -9       84.44       76.84     44.62 o 
 -15  12  -9       99.92       68.35     36.14 o 
 -12  12  -9       21.67       33.30     29.52 o 
  -9  12  -9      328.71      312.94     43.38 o 
  -6  12  -9       13.14       20.32     27.63 o 
  -3  12  -9      222.14      254.26     33.91 o 
   0  12  -9      276.42      281.98     66.10 o 
   3  12  -9       65.60       -5.56     36.96 o 
 -14  13  -9      248.12      294.70     46.59 o 
 -11  13  -9       78.57      111.83     34.14 o 
  -8  13  -9       30.58       59.78     30.40 o 
  -5  13  -9      243.57      263.12     43.61 o 
  -2  13  -9       51.70      106.61     41.17 o 
   1  13  -9       33.19       46.37     53.57 o 
 -16  14  -9       72.39       50.25     37.60 o 
 -13  14  -9       68.95       44.46     33.28 o 
 -10  14  -9       64.68       53.01     32.82 o 
  -7  14  -9      105.10      127.53     30.01 o 
  -4  14  -9       35.89       83.09     37.05 o 
  -1  14  -9       11.07        9.86     62.90 o 
 -15  15  -9      176.09      201.33     45.94 o 
 -12  15  -9      153.72      111.50     60.03 o 
  -9  15  -9      187.77      265.63     39.40 o 
  -6  15  -9      259.70      300.83     48.38 o 
  -3  15  -9        3.10       40.52     38.25 o 
   0  15  -9      394.23      380.32    107.14 o 
 -14  16  -9      119.40      198.72     44.67 o 
 -11  16  -9       63.79       65.48     29.25 o 
  -8  16  -9      120.73      137.38     39.91 o 
  -5  16  -9      100.44       87.00     39.09 o 
  -2  16  -9       80.68       57.27     63.83 o 
 -10  17  -9      141.92      199.50     36.48 o 
  -7  17  -9       53.07       64.21     36.11 o 
  -1   1  -8    24809.95    26385.37    193.47 o 
  -3   2  -8    11784.92    12436.09    117.67 o 
   0   2  -8    17674.90    18458.68    174.75 o 
  -5   3  -8    14649.92    14849.09    130.73 o 
  -2   3  -8    25443.67    27822.28    217.78 o 
   1   3  -8    10275.67    10832.78    133.12 o 
  -7   4  -8    14602.76    14652.04    219.89 o 
  -4   4  -8    14066.66    15076.53    134.42 o 
  -1   4  -8    23351.26    24874.94    245.27 o 
   2   4  -8    15928.94    16138.40    205.31 o 
  -9   5  -8    11496.18    12636.57    317.42 o 
  -6   5  -8    18178.76    19489.06    206.25 o 
  -3   5  -8    20007.90    21052.11    176.81 o 
   0   5  -8    18992.64    20524.33    246.27 o 
   3   5  -8    11074.07    11920.61    181.66 o 
 -11   6  -8    13982.86    14607.54    223.58 o 
  -8   6  -8    11721.42    12193.35    191.76 o 
  -5   6  -8    14808.57    15411.53    153.21 o 
  -2   6  -8    23951.05    24807.39    245.14 o 
   1   6  -8    18024.02    19745.31    247.61 o 
   4   6  -8    10742.83    11554.98    186.34 o 
 -13   7  -8     7408.76     8017.56    163.02 o 
 -10   7  -8    13230.67    13635.24    212.86 o 
  -7   7  -8    15138.98    15706.35    226.74 o 
  -4   7  -8    16230.60    16767.29    150.57 o 
  -1   7  -8    12336.04    12835.40    158.42 o 
   2   7  -8    16030.96    16444.41    227.05 o 
   5   7  -8     9358.78    10162.39    181.07 o 
 -15   8  -8     3781.25     3895.55    116.77 o 
 -12   8  -8    14798.80    15479.45    239.07 o 
  -9   8  -8    15670.11    16320.09    239.21 o 
  -6   8  -8     6530.78     6494.41    133.99 o 
  -3   8  -8    26727.88    28864.91    234.06 o 
   0   8  -8     7523.35     7890.51    136.55 o 
   3   8  -8    11572.10    12565.19    198.79 o 
   6   8  -8     6663.53     7111.57    189.59 o 
 -17   9  -8     4293.59     4417.86    132.03 o 
 -14   9  -8     7194.47     7700.11    164.95 o 
 -11   9  -8    11548.59    11401.15    196.65 o 
  -8   9  -8     8953.21     8942.89    219.07 o 
  -5   9  -8    12594.05    12985.72    165.45 o 
  -2   9  -8     6304.71     6430.52    105.02 o 
   1   9  -8    10823.29    11422.07    180.99 o 
   4   9  -8     6543.35     6899.34    178.14 o 
   7   9  -8     6781.46     7407.25    167.08 o 
 -16  10  -8     6781.59     7168.33    165.98 o 
 -13  10  -8     9172.36     9737.18    185.64 o 
 -10  10  -8     5754.25     5846.49    191.56 o 
  -7  10  -8    19805.89    21114.56    288.37 o 
  -4  10  -8     5853.62     6520.82    155.91 o 
  -1  10  -8    12404.00    13671.06    240.17 o 
   2  10  -8     6064.27     6524.51    138.37 o 
   5  10  -8     5934.26     6386.67    210.68 o 
   8  10  -8     6695.47     7544.88    221.35 o 
 -18  11  -8     4514.78     4922.89    143.50 o 
 -15  11  -8     4778.85     4970.84    134.94 o 
 -12  11  -8     4029.82     4146.82    116.76 o 
  -9  11  -8    15916.95    15902.67    243.54 o 
  -6  11  -8     7677.38     7904.55    159.55 o 
  -3  11  -8     8520.73     9223.25    162.11 o 
   0  11  -8    10515.19    10676.29    216.94 o 
   3  11  -8     5325.95     5999.81    172.19 o 
   6  11  -8     4963.24     5421.50    177.68 o 
 -17  12  -8     3887.18     4163.74    169.51 o 
 -14  12  -8     5383.70     5666.80    141.55 o 
 -11  12  -8     9099.72    10018.42    188.22 o 
  -8  12  -8     8632.24     8936.23    173.68 o 
  -5  12  -8    11003.32    11747.03    206.96 o 
  -2  12  -8    10440.13    11125.87    391.79 o 
   1  12  -8     9355.22    10027.30    297.97 o 
   4  12  -8     3534.84     3944.50    198.02 o 
 -16  13  -8     5497.44     5928.57    152.46 o 
 -13  13  -8     4196.56     4048.04    119.14 o 
 -10  13  -8     7510.45     7607.36    162.17 o 
  -7  13  -8     9027.52     9348.34    181.67 o 
  -4  13  -8     7743.81     8611.00    178.37 o 
  -1  13  -8    10846.00    11582.27    245.63 o 
   2  13  -8     4930.20     5726.46    232.14 o 
 -15  14  -8     7735.61     8383.51    181.54 o 
 -12  14  -8     5039.38     5416.77    278.67 o 
  -9  14  -8     9592.66     9875.86    190.56 o 
  -6  14  -8     7817.82     8265.92    139.88 o 
  -3  14  -8     7292.12     8131.09    278.25 o 
 -14  15  -8     7065.51     7522.63    171.55 o 
 -11  15  -8     6942.57     7000.96    160.66 o 
  -8  15  -8     6348.71     7011.38    130.27 o 
  -5  15  -8     6602.22     7163.56    166.67 o 
  -2  15  -8     3353.00     3451.18    218.28 o 
 -16  16  -8     4122.43     4570.26    157.67 o 
 -13  16  -8     7290.55     7532.80    171.42 o 
 -10  16  -8     6066.66     6540.39    129.14 o 
  -7  16  -8     5363.31     5707.79    120.04 o 
  -4  16  -8     4578.60     4892.36    149.66 o 
  -1  16  -8     3684.88     4300.58    251.33 o 
 -12  17  -8     6947.82     7648.09    145.13 o 
  -9  17  -8     6397.40     7108.04    119.36 o 
  -6  17  -8     2879.93     3144.17    114.05 o 
  -3  17  -8     5423.89     6531.11    229.07 o 
 -11  18  -8     4372.76     4535.20     98.10 o 
  -8  18  -8     4027.51     3965.46    127.48 o 
   0   1  -7      152.93      156.44     16.09 o 
  -2   2  -7      212.20      240.49     16.18 o 
   1   2  -7      443.18      475.60     25.54 o 
  -4   3  -7      150.58      161.02     13.48 o 
  -1   3  -7      361.57      393.22     23.54 o 
   2   3  -7      260.86      257.29     21.66 o 
  -6   4  -7      356.23      371.28     21.94 o 
  -3   4  -7      339.31      361.42     18.25 o 
   0   4  -7      116.76      120.89     23.65 o 
   3   4  -7      450.94      456.17     34.59 o 
  -8   5  -7       40.92       30.64     20.31 o 
  -5   5  -7      282.07      323.12     19.84 o 
  -2   5  -7      698.73      720.99     34.20 o 
   1   5  -7       24.15       38.56     18.41 o 
   4   5  -7      146.97      124.67     26.20 o 
 -10   6  -7       36.35        0.57     20.44 o 
  -7   6  -7       98.49       94.62     17.00 o 
  -4   6  -7      511.19      565.24     22.35 o 
  -1   6  -7       29.75        7.55     15.20 o 
   2   6  -7      101.64       92.12     22.94 o 
   5   6  -7      261.59      302.79     35.42 o 
 -12   7  -7       24.79        6.82     24.73 o 
  -9   7  -7      188.66      225.40     32.05 o 
  -6   7  -7     1000.23     1045.42     37.71 o 
  -3   7  -7      233.37      248.76     18.13 o 
   0   7  -7      617.44      682.88     38.01 o 
   3   7  -7       31.10       11.16     33.30 o 
   6   7  -7      136.81      162.58     33.50 o 
 -14   8  -7        4.69      -34.96     23.31 o 
 -11   8  -7       92.80      121.46     30.59 o 
  -8   8  -7      561.33      569.74     42.24 o 
  -5   8  -7      746.33      782.99     35.75 o 
  -2   8  -7      128.45      145.21     20.28 o 
   1   8  -7      151.72      173.77     29.15 o 
   4   8  -7        2.37      -20.87     24.79 o 
   7   8  -7      284.97      279.90     41.74 o 
 -16   9  -7      387.12      445.39     51.65 o 
 -13   9  -7      581.18      559.60     48.29 o 
 -10   9  -7      425.80      439.92     41.84 o 
  -7   9  -7      651.90      657.43     44.74 o 
  -4   9  -7     1065.93     1149.24     44.63 o 
  -1   9  -7      444.34      413.90     25.92 o 
   2   9  -7      880.61      853.68     50.31 o 
   5   9  -7      115.26      118.83     33.60 o 
   8   9  -7      271.86      289.58     55.89 o 
 -18  10  -7       12.89       31.70     39.66 o 
 -15  10  -7      135.08      146.26     36.50 o 
 -12  10  -7      593.99      686.48     51.29 o 
  -9  10  -7     1674.06     1862.40     99.96 o 
  -6  10  -7      557.13      548.83     32.07 o 
  -3  10  -7      124.10      133.85     31.03 o 
   0  10  -7      196.70      176.80     42.78 o 
   3  10  -7       80.97       63.99     37.14 o 
   6  10  -7       60.80       44.25     36.94 o 
   9  10  -7      392.96      417.09    171.11 o 
 -17  11  -7       62.11       32.72     32.57 o 
 -14  11  -7      186.54      118.93     33.19 o 
 -11  11  -7      232.76      229.36     35.36 o 
  -8  11  -7      625.40      637.14     47.01 o 
  -5  11  -7      445.07      452.72     35.62 o 
  -2  11  -7      278.48      331.06     43.40 o 
   1  11  -7        4.17      -20.69     25.70 o 
   4  11  -7      200.69      230.03     50.91 o 
   7  11  -7      163.30       83.42     54.37 o 
 -19  12  -7      175.08      177.27     45.99 o 
 -16  12  -7       25.31        5.31     27.70 o 
 -13  12  -7      195.44      198.97     37.91 o 
 -10  12  -7      672.34      570.29     46.76 o 
  -7  12  -7        3.02      -17.72     21.49 o 
  -4  12  -7       99.69       94.05     19.19 o 
  -1  12  -7      291.72      296.10     58.90 o 
   2  12  -7       23.63       20.52     39.98 o 
   5  12  -7       12.18      -59.97     39.98 o 
 -18  13  -7       49.81       -9.97     30.93 o 
 -15  13  -7      271.03      324.82     45.27 o 
 -12  13  -7      384.19      433.56     58.53 o 
  -9  13  -7      960.85      967.08     57.77 o 
  -6  13  -7      201.95      254.90     29.76 o 
  -3  13  -7      261.19      311.38     35.83 o 
 -17  14  -7      156.14      180.97     42.09 o 
 -14  14  -7      846.91      968.89     64.20 o 
 -11  14  -7      184.09      124.92     34.04 o 
  -8  14  -7       11.79      -10.84     20.20 o 
  -5  14  -7      118.44      138.14     25.98 o 
  -2  14  -7       86.09      124.73     66.63 o 
 -16  15  -7       17.99       46.61     33.01 o 
 -13  15  -7       80.52       53.67     32.38 o 
 -10  15  -7      223.47      293.87     36.62 o 
  -7  15  -7      102.62      126.15     22.90 o 
  -4  15  -7        3.09      -20.91     25.18 o 
  -1  15  -7       32.05      205.22     81.29 o 
 -15  16  -7      196.30      247.02     44.60 o 
 -12  16  -7       86.40       40.69     25.36 o 
  -9  16  -7       75.45       57.20     22.96 o 
  -6  16  -7      372.49      326.07     30.13 o 
  -3  16  -7      133.97       89.18     31.29 o 
 -14  17  -7       96.51       24.46     26.23 o 
 -11  17  -7        9.29       -4.24     20.24 o 
  -8  17  -7        3.03       -8.47     18.31 o 
  -5  17  -7       74.57      104.80     37.62 o 
  -2  17  -7      238.73      186.64     52.24 o 
 -13  18  -7        1.04      -29.05     20.95 o 
 -10  18  -7      166.34      152.99     32.08 o 
  -7  18  -7        6.51       44.82     32.15 o 
  -4  18  -7      172.20      191.52     56.55 o 
 -12  19  -7       57.90       51.24     22.85 o 
  -9  19  -7      130.15      146.53     32.56 o 
   0   0  -6    22571.53    23201.68    437.36 o 
   1   1  -6    45253.23    48088.22    402.99 o 
  -1   2  -6    69821.55    75608.44    604.78 o 
   2   2  -6    13876.36    13336.20    142.59 o 
  -3   3  -6    53625.95    58653.33    390.38 o 
   0   3  -6    48880.19    52761.32    504.71 o 
   3   3  -6    25684.66    25830.07    278.64 o 
  -5   4  -6    39480.16    41162.41    282.95 o 
  -2   4  -6    38109.75    40198.97    342.15 o 
   1   4  -6    39500.21    41427.32    416.73 o 
   4   4  -6    27944.55    29366.71    330.17 o 
  -7   5  -6    39947.09    43660.26    380.27 o 
  -4   5  -6    39010.04    41883.17    290.57 o 
  -1   5  -6    47278.84    49759.86    478.44 o 
   2   5  -6    38557.37    41288.06    343.74 o 
   5   5  -6    19606.60    20426.52    260.28 o 
  -9   6  -6    28402.43    30613.77    349.61 o 
  -6   6  -6    31796.22    32791.09    293.59 o 
  -3   6  -6    52270.33    54172.09    370.93 o 
   0   6  -6    34752.63    36863.23    378.73 o 
   3   6  -6    27205.53    29129.91    331.17 o 
   6   6  -6    18602.31    18906.89    256.96 o 
 -11   7  -6    24255.75    25546.43    314.37 o 
  -8   7  -6    26431.39    27392.38    320.72 o 
  -5   7  -6    31842.24    33598.95    304.30 o 
  -2   7  -6    38177.46    41170.74    360.67 o 
   1   7  -6    28602.99    29778.98    265.12 o 
   4   7  -6    19624.68    21095.76    270.09 o 
   7   7  -6    11765.02    12425.31    205.89 o 
 -13   8  -6    21950.49    23581.25    307.91 o 
 -10   8  -6    24348.86    24636.19    304.73 o 
  -7   8  -6    19818.06    20146.52    201.84 o 
  -4   8  -6    35522.25    36828.45    334.62 o 
  -1   8  -6    24594.63    25947.37    237.13 o 
   2   8  -6    24634.26    25227.86    300.65 o 
   5   8  -6    16491.90    17344.06    253.11 o 
   8   8  -6     8588.83     9027.30    219.61 o 
 -15   9  -6     9084.11     9825.66    183.00 o 
 -12   9  -6    28015.80    29484.68    357.50 o 
  -9   9  -6    20335.19    21697.11    358.31 o 
  -6   9  -6    16120.99    16005.42    175.15 o 
  -3   9  -6    32985.74    34672.47    446.86 o 
   0   9  -6    12570.93    13472.64    168.86 o 
   3   9  -6    17909.60    19221.97    258.28 o 
   6   9  -6     9885.16    10281.51    229.59 o 
   9   9  -6     7800.46     8710.07    225.51 o 
 -17  10  -6     9002.26     9659.89    191.37 o 
 -14  10  -6     9580.37     9864.47    179.89 o 
 -11  10  -6    15428.29    15878.00    231.09 o 
  -8  10  -6    31564.30    32203.66    371.87 o 
  -5  10  -6    26935.56    28717.94    279.33 o 
  -2  10  -6    10385.51    10785.99    170.98 o 
   1  10  -6    25304.63    27081.71    394.09 o 
   4  10  -6     9237.53     9446.24    430.70 o 
   7  10  -6    10125.65    10468.95    242.81 o 
  10  10  -6     5569.84     5729.93    285.18 o 
 -19  11  -6     6240.57     6801.41    202.13 o 
 -16  11  -6     9555.43    10599.28    197.30 o 
 -13  11  -6     6571.94     6539.35    140.05 o 
 -10  11  -6    21352.55    21865.82    312.48 o 
  -7  11  -6    24925.37    26112.73    320.37 o 
  -4  11  -6     8635.63     8766.64    135.66 o 
  -1  11  -6    32270.52    34587.02    332.23 o 
   2  11  -6     6456.90     6780.02    228.14 o 
   5  11  -6     8905.99     9916.70    308.63 o 
 -18  12  -6     6631.10     7393.48    170.00 o 
 -15  12  -6    11092.26    11578.63    204.15 o 
 -12  12  -6     6882.17     7017.98    144.69 o 
  -9  12  -6    21317.16    22157.32    289.69 o 
  -6  12  -6    14749.75    15205.06    183.82 o 
  -3  12  -6    25160.62    28022.71    250.54 o 
   0  12  -6    16377.56    17078.37    389.39 o 
 -17  13  -6     9020.67     9223.69    186.98 o 
 -14  13  -6    14982.67    16474.34    252.17 o 
 -11  13  -6     8344.23     8436.37    160.38 o 
  -8  13  -6    13319.70    12959.82    205.22 o 
  -5  13  -6    21051.90    22127.22    241.87 o 
  -2  13  -6    12674.08    13442.23    395.52 o 
 -19  14  -6     7084.11     7693.94    178.17 o 
 -16  14  -6     8634.54     9096.49    182.74 o 
 -13  14  -6    11134.44    11936.16    204.49 o 
 -10  14  -6    17741.67    18416.40    262.85 o 
  -7  14  -6    12582.50    13293.12    175.06 o 
  -4  14  -6    10245.65    10790.13    171.07 o 
 -18  15  -6     6413.92     7125.09    167.82 o 
 -15  15  -6     9036.54     9646.19    242.61 o 
 -12  15  -6    14204.01    14173.21    227.12 o 
  -9  15  -6    13232.18    14121.28    191.15 o 
  -6  15  -6    10263.24    10565.36    129.09 o 
  -3  15  -6     8111.50     8487.22    206.08 o 
 -17  16  -6     6500.13     7208.73    166.84 o 
 -14  16  -6     9301.86    10075.64    190.95 o 
 -11  16  -6    10577.98    11361.17    216.70 o 
  -8  16  -6    13460.88    14087.78    266.14 o 
  -5  16  -6     8813.47     9353.05    127.75 o 
  -2  16  -6     5865.11     6179.28    276.65 o 
 -16  17  -6     6071.51     6331.40    143.97 o 
 -13  17  -6     6534.99     6863.48    114.41 o 
 -10  17  -6     8574.52     8797.97    114.14 o 
  -7  17  -6     7946.91     7948.08    199.82 o 
  -4  17  -6     7716.61     8347.45    176.57 o 
  -1  17  -6     4572.34     5219.81    264.39 o 
 -15  18  -6     4367.49     4595.17     97.02 o 
 -12  18  -6     7219.90     7696.16    123.05 o 
  -9  18  -6     5434.80     5893.17    100.22 o 
  -6  18  -6     8275.96     9088.88    345.41 o 
  -3  18  -6     5833.57     6056.68    286.78 o 
 -14  19  -6     4159.51     4555.33     87.37 o 
 -11  19  -6     4247.02     4353.81    100.42 o 
  -8  19  -6     5720.36     5824.66    248.86 o 
  -5  19  -6     5822.21     6411.51    328.89 o 
 -10  20  -6     5909.94     6735.51    133.09 o 
  -1   1  -5       54.53       61.16     18.29 o 
  -3   2  -5     2436.88     2649.07     48.16 o 
   0   2  -5      865.39      877.40     37.82 o 
  -5   3  -5      408.85      433.44     15.66 o 
  -2   3  -5       54.73       65.91     11.00 o 
   1   3  -5      938.61      997.18     39.48 o 
  -7   4  -5     2724.52     3048.12     50.69 o 
  -4   4  -5      297.76      325.02     14.44 o 
  -1   4  -5      208.52      206.27     18.60 o 
   2   4  -5      149.52      162.21     21.13 o 
  -9   5  -5      422.10      480.29     34.36 o 
  -6   5  -5      100.90      100.36     13.29 o 
  -3   5  -5      285.53      323.08     15.64 o 
   0   5  -5     2760.24     3107.25     84.09 o 
   3   5  -5      125.31      130.99     11.73 o 
 -11   6  -5       59.63       52.25     28.96 o 
  -8   6  -5      587.18      545.83     35.91 o 
  -5   6  -5      461.06      494.55     24.24 o 
  -2   6  -5       42.73       51.11     13.28 o 
   1   6  -5      124.03      124.89     15.11 o 
   4   6  -5      177.02      176.35     26.75 o 
 -13   7  -5     1627.11     1815.36     71.12 o 
 -10   7  -5      247.16      246.14     29.91 o 
  -7   7  -5      205.04      165.94     24.56 o 
  -4   7  -5       78.04       54.27     14.91 o 
  -1   7  -5     1125.33     1291.43     43.80 o 
   2   7  -5      816.10      884.13     25.42 o 
   5   7  -5      840.07      836.48     48.36 o 
 -15   8  -5      199.85      211.18     35.46 o 
 -12   8  -5      308.89      289.39     36.21 o 
  -9   8  -5      333.34      331.97     31.38 o 
  -6   8  -5      356.92      364.44     27.39 o 
  -3   8  -5      480.61      611.27     41.80 o 
   0   8  -5      411.83      479.19     19.63 o 
   3   8  -5      350.75      361.67     35.25 o 
   6   8  -5      725.19      828.52    100.88 o 
 -17   9  -5       95.75       72.71     40.52 o 
 -14   9  -5      494.94      497.62     48.63 o 
 -11   9  -5      354.30      397.00     37.30 o 
  -8   9  -5      591.22      571.99     38.62 o 
  -5   9  -5      176.85      164.86     19.33 o 
  -2   9  -5      871.52      992.94     44.95 o 
   1   9  -5      678.77      706.90     28.72 o 
   4   9  -5       48.48       41.79     29.62 o 
   7   9  -5      384.43      314.06     50.81 o 
 -19  10  -5       33.96       19.05     40.09 o 
 -16  10  -5       21.35       30.20     27.87 o 
 -13  10  -5      941.27     1028.74     76.90 o 
 -10  10  -5       22.01      -16.35     18.80 o 
  -7  10  -5       28.79       17.14     19.21 o 
  -4  10  -5      241.18      257.60     23.47 o 
  -1  10  -5      583.85      698.24     29.37 o 
   2  10  -5      413.84      452.60     48.02 o 
   5  10  -5      100.03      102.15     41.18 o 
 -18  11  -5      140.46      175.19     49.30 o 
 -15  11  -5      283.50      296.17     39.57 o 
 -12  11  -5      835.47      975.70     53.49 o 
  -9  11  -5      838.67      896.23     49.58 o 
  -6  11  -5      248.25      269.78     38.12 o 
  -3  11  -5      256.28      261.17     29.90 o 
   0  11  -5     1393.71     1501.59     54.66 o 
   3  11  -5      583.76      528.78     72.49 o 
 -20  12  -5      206.15      345.73     62.65 o 
 -17  12  -5      230.56      287.10     44.10 o 
 -14  12  -5      111.17       75.38     29.41 o 
 -11  12  -5      167.14      170.41     30.43 o 
  -8  12  -5      795.07      775.79     46.09 o 
  -5  12  -5      465.39      431.93     31.38 o 
  -2  12  -5      481.71      527.82     30.10 o 
 -19  13  -5       67.76       42.73     42.08 o 
 -16  13  -5      164.40      179.59     37.17 o 
 -13  13  -5      210.09      184.60     35.77 o 
 -10  13  -5      299.67      320.21     35.75 o 
  -7  13  -5      519.50      528.19     40.19 o 
  -4  13  -5        9.86       21.90     13.59 o 
 -18  14  -5      101.25      138.90     40.04 o 
 -15  14  -5      327.39      406.27     45.66 o 
 -12  14  -5      445.24      484.65     43.99 o 
  -9  14  -5      456.35      501.87     43.91 o 
  -6  14  -5       46.12       33.16     14.83 o 
  -3  14  -5       44.67       43.13     23.00 o 
 -17  15  -5       64.25       99.99     35.58 o 
 -14  15  -5      391.25      464.17     46.60 o 
 -11  15  -5      317.27      227.75     48.97 o 
  -8  15  -5       33.27       27.50     16.23 o 
  -5  15  -5      374.45      367.96     26.04 o 
  -2  15  -5      608.39      768.65    101.01 o 
 -19  16  -5      172.73      224.18     45.42 o 
 -16  16  -5      171.71      138.61     36.18 o 
 -13  16  -5      179.63      160.99     24.57 o 
 -10  16  -5       48.41       83.75     21.38 o 
  -7  16  -5      195.33      176.77     22.05 o 
  -4  16  -5      145.51      174.69     25.87 o 
 -18  17  -5       74.85       77.19     26.66 o 
 -15  17  -5      690.72      649.37     50.31 o 
 -12  17  -5      180.82      164.54     36.37 o 
  -9  17  -5       29.33        3.88     16.35 o 
  -6  17  -5      262.32      301.80     29.02 o 
  -3  17  -5      409.64      387.34     60.13 o 
 -17  18  -5       84.15      103.69     27.21 o 
 -14  18  -5       78.38       52.54     20.28 o 
 -11  18  -5      167.57      149.12     23.58 o 
  -8  18  -5      141.42      123.14     24.70 o 
  -5  18  -5       29.54       51.36     40.79 o 
  -2  18  -5      101.62       67.43     68.23 o 
 -16  19  -5       85.82       81.99     28.45 o 
 -13  19  -5       83.39       29.19     22.36 o 
 -10  19  -5      139.51      178.84     28.16 o 
  -7  19  -5        1.05       10.35     22.62 o 
  -4  19  -5      119.07       94.08     54.90 o 
 -12  20  -5       94.72      110.74     30.64 o 
  -9  20  -5       76.47       74.07     28.75 o 
  -6  20  -5      112.24       81.56     62.37 o 
   0   1  -4    92987.83   100396.96    891.48 o 
  -2   2  -4   116162.58   124262.93    774.01 o 
   1   2  -4    85299.49    91022.87    816.92 o 
  -4   3  -4    34272.82    35088.54    237.05 o 
  -1   3  -4    59181.63    61771.99    560.40 o 
   2   3  -4    32036.77    33214.50    334.36 o 
  -6   4  -4    50591.67    54127.93    436.76 o 
  -3   4  -4    59041.64    62925.13    406.69 o 
   0   4  -4    55779.03    57396.81    531.91 o 
   3   4  -4    60372.20    65945.65    515.69 o 
  -8   5  -4    53753.45    57053.70    556.21 o 
  -5   5  -4    55545.23    58478.47    467.07 o 
  -2   5  -4    68355.72    72536.63    572.21 o 
   1   5  -4    33551.49    34176.82    282.14 o 
   4   5  -4    33884.71    33538.91    400.24 o 
 -10   6  -4    32095.93    33415.15    364.94 o 
  -7   6  -4    38972.22    40856.64    416.21 o 
  -4   6  -4    60076.81    63119.27    504.05 o 
  -1   6  -4   102812.46   112943.17   1007.80 o 
   2   6  -4    36397.54    37307.57    237.76 o 
   5   6  -4    24824.54    26402.32    357.13 o 
 -12   7  -4    26402.90    27749.72    326.34 o 
  -9   7  -4    42380.62    44847.56    459.75 o 
  -6   7  -4    46218.55    47804.29    475.82 o 
  -3   7  -4    44881.05    46858.23    541.52 o 
   0   7  -4    67243.26    71133.83    478.87 o 
   3   7  -4    34498.74    35981.92    265.95 o 
   6   7  -4    17439.83    17978.39    422.83 o 
 -14   8  -4    27649.29    29656.83    356.75 o 
 -11   8  -4    25175.68    25356.25    300.74 o 
  -8   8  -4    36537.18    37669.78    396.93 o 
  -5   8  -4    45079.09    47119.46    471.95 o 
  -2   8  -4    37569.20    38209.40    424.17 o 
   1   8  -4    40539.21    43227.42    298.55 o 
   4   8  -4    25137.74    26793.96    388.31 o 
   7   8  -4    13152.05    13349.29    257.41 o 
 -16   9  -4    11618.37    11657.87    243.11 o 
 -13   9  -4    30738.44    32865.55    378.88 o 
 -10   9  -4    24607.81    25140.43    296.15 o 
  -7   9  -4    49920.90    51994.34    519.94 o 
  -4   9  -4    36875.18    37690.94    329.13 o 
  -1   9  -4    15695.72    16331.76    155.61 o 
   2   9  -4    48295.93    49843.18    395.56 o 
   5   9  -4    10291.10    10532.76    216.08 o 
   8   9  -4    11829.85    12160.00    383.79 o 
 -18  10  -4    11302.63    12063.08    261.34 o 
 -15  10  -4    10063.86    10165.99    178.91 o 
 -12  10  -4    25541.56    26703.91    320.48 o 
  -9  10  -4    33497.52    33986.04    372.65 o 
  -6  10  -4    27074.91    26391.76    300.65 o 
  -3  10  -4    21100.41    22007.94    233.98 o 
   0  10  -4    29591.91    30419.52    294.17 o 
   3  10  -4    10552.37    10636.57    283.84 o 
 -17  11  -4    11015.87    11247.33    245.47 o 
 -14  11  -4     9663.83    10017.14    172.44 o 
 -11  11  -4    23313.67    24511.64    298.50 o 
  -8  11  -4    37391.28    38202.31    448.14 o 
  -5  11  -4    18071.66    18319.21    225.73 o 
  -2  11  -4    33757.72    35434.67    321.34 o 
   1  11  -4    17641.04    18485.07    334.22 o 
 -19  12  -4     6005.78     5921.64    180.64 o 
 -16  12  -4    17169.61    18633.77    269.24 o 
 -13  12  -4     7325.49     7024.69    137.65 o 
 -10  12  -4    17744.26    17737.10    235.46 o 
  -7  12  -4    21982.23    21947.56    287.74 o 
  -4  12  -4    27178.42    27410.86    466.09 o 
  -1  12  -4    23695.05    25760.99    250.75 o 
 -18  13  -4    11342.19    12354.97    266.58 o 
 -15  13  -4    14344.64    15380.33    335.57 o 
 -12  13  -4     9488.53    10223.73    170.10 o 
  -9  13  -4    25205.45    25482.97    301.43 o 
  -6  13  -4    21600.17    23284.65    200.82 o 
  -3  13  -4    19950.38    20927.30    221.60 o 
 -20  14  -4     5726.09     6248.84    291.04 o 
 -17  14  -4     7980.15     7957.15    164.88 o 
 -14  14  -4    14958.53    15650.96    232.08 o 
 -11  14  -4    14545.45    14172.03    248.81 o 
  -8  14  -4    14289.03    14217.67    167.98 o 
  -5  14  -4    17960.35    18435.58    171.91 o 
  -2  14  -4    17583.23    18645.08    260.61 o 
 -19  15  -4     6132.39     6476.69    235.07 o 
 -16  15  -4     9161.42     9954.96    271.92 o 
 -13  15  -4    17248.27    17498.62    282.03 o 
 -10  15  -4    19797.60    21275.92    228.49 o 
  -7  15  -4    15013.42    15295.46    144.82 o 
  -4  15  -4    12677.40    13247.70    248.62 o 
 -18  16  -4     6735.11     7172.42    121.11 o 
 -15  16  -4    10607.33     9987.37    167.30 o 
 -12  16  -4     9055.02     8754.25    244.70 o 
  -9  16  -4    16728.82    17173.52    179.64 o 
  -6  16  -4    15870.86    16283.48    163.73 o 
  -3  16  -4     6396.58     6709.40    161.89 o 
 -17  17  -4     7664.34     8116.92    144.40 o 
 -14  17  -4    10669.95    11658.74    149.87 o 
 -11  17  -4    10424.21    10867.24    135.30 o 
  -8  17  -4    13103.79    13696.34    151.35 o 
  -5  17  -4    10792.44    10681.71    170.31 o 
  -2  17  -4     5467.72     6270.16    262.26 o 
 -16  18  -4     7016.27     7287.20    119.65 o 
 -13  18  -4     7653.55     7816.91    107.69 o 
 -10  18  -4     5752.23     5742.63    106.79 o 
  -7  18  -4    10875.11    11171.93    139.76 o 
  -4  18  -4     8554.00     9044.91    325.69 o 
 -15  19  -4     7102.41     7728.64    138.69 o 
 -12  19  -4     6882.96     7382.59    205.91 o 
  -9  19  -4     5603.28     5872.43    110.83 o 
  -6  19  -4     8103.09     8310.12    157.95 o 
 -14  20  -4     5115.15     5617.88    133.41 o 
 -11  20  -4     5685.48     6185.50    119.30 o 
  -8  20  -4     5289.67     5464.18    129.57 o 
 -10  21  -4     4425.02     4544.05    126.80 o 
   1   1  -3      295.84      270.48     16.35 o 
  -1   2  -3      418.96      371.73     15.57 o 
   2   2  -3      630.30      628.92     25.02 o 
  -3   3  -3      594.52      583.07     16.36 o 
   0   3  -3     1309.26     1247.61     32.36 o 
   3   3  -3      737.86      756.66     16.79 o 
  -5   4  -3     1445.27     1411.04     25.51 o 
  -2   4  -3      317.50      292.47     15.03 o 
   1   4  -3      134.48      136.39     14.43 o 
   4   4  -3       24.37       16.59      8.23 o 
  -7   5  -3     1095.57     1140.68     41.17 o 
  -4   5  -3      362.20      406.16     28.43 o 
  -1   5  -3     2241.95     2312.51     46.61 o 
   2   5  -3     2427.94     2559.06     29.47 o 
   5   5  -3     1072.64     1034.05     29.38 o 
  -9   6  -3      652.32      663.25     70.20 o 
  -6   6  -3      277.27      291.40     23.71 o 
  -3   6  -3     1754.88     1719.98     37.31 o 
   0   6  -3     3634.69     3886.86     64.67 o 
   3   6  -3        4.70       -7.84      5.89 o 
   6   6  -3      370.31      379.35     33.69 o 
 -11   7  -3     1299.80     1438.88     86.77 o 
  -8   7  -3     1599.33     1853.86     54.59 o 
  -5   7  -3       50.75       28.13     15.02 o 
  -2   7  -3     2697.97     2812.38     63.03 o 
   1   7  -3      943.36      921.65     22.69 o 
   4   7  -3      415.11      420.30     19.85 o 
   7   7  -3     2172.63     2153.19    167.91 o 
 -13   8  -3      625.48      644.08     43.02 o 
 -10   8  -3      662.79      708.26     38.43 o 
  -7   8  -3      774.75      853.20     38.94 o 
  -4   8  -3      570.43      554.92     65.70 o 
  -1   8  -3      965.57      926.11     26.46 o 
   2   8  -3      394.16      369.39     25.67 o 
   5   8  -3      538.78      576.21     51.53 o 
   8   8  -3       83.23       11.19     49.04 o 
 -15   9  -3      443.77      485.46     52.59 o 
 -12   9  -3     1239.42     1378.37     56.55 o 
  -9   9  -3       50.34       56.41     18.26 o 
  -6   9  -3     1289.13     1452.73     68.36 o 
  -3   9  -3      632.75      647.68     29.92 o 
   0   9  -3      949.93     1015.37     31.59 o 
   3   9  -3     2954.90     2924.80     94.35 o 
 -17  10  -3      155.70      223.08     72.23 o 
 -14  10  -3       51.35       49.56     23.62 o 
 -11  10  -3      233.33      260.49     29.05 o 
  -8  10  -3       68.58       74.24     17.75 o 
  -5  10  -3      461.94      515.61     30.28 o 
  -2  10  -3     1483.82     1665.01     42.65 o 
   1  10  -3     1342.24     1419.40     39.15 o 
 -16  11  -3       63.01       29.41     35.85 o 
 -13  11  -3      420.88      445.89     38.11 o 
 -10  11  -3       62.13       74.32     21.11 o 
  -7  11  -3       93.95       88.71     24.75 o 
  -4  11  -3      469.30      471.24     25.96 o 
  -1  11  -3     1207.19     1260.14     71.61 o 
   2  11  -3      498.46      493.06     49.31 o 
 -18  12  -3       11.09       -1.87     55.70 o 
 -15  12  -3      437.63      508.68     42.98 o 
 -12  12  -3        0.20       -9.32     18.87 o 
  -9  12  -3       31.28       36.57     20.57 o 
  -6  12  -3      303.58      297.33     18.38 o 
  -3  12  -3      687.34      699.43     47.53 o 
   0  12  -3      166.02      135.98     20.65 o 
 -17  13  -3      376.63      460.35     83.15 o 
 -14  13  -3       30.53       36.44     23.27 o 
 -11  13  -3       19.12      -10.84     12.41 o 
  -8  13  -3      407.86      396.60     24.54 o 
  -5  13  -3       36.96       40.99     12.28 o 
  -2  13  -3      667.76      686.13     34.58 o 
 -19  14  -3      371.73      403.51     92.75 o 
 -16  14  -3       33.24      -34.73     23.68 o 
 -13  14  -3       82.83       50.25     15.07 o 
 -10  14  -3       57.77       70.45     17.45 o 
  -7  14  -3      276.40      270.37     30.05 o 
  -4  14  -3      527.34      538.93     36.87 o 
  -1  14  -3      578.72      490.82     47.57 o 
 -18  15  -3       70.49       80.63     25.27 o 
 -15  15  -3      120.57       89.03     35.16 o 
 -12  15  -3      204.69      220.36     23.44 o 
  -9  15  -3      247.95      272.33     23.60 o 
  -6  15  -3       12.86        6.56     14.01 o 
  -3  15  -3      210.64      238.16     22.54 o 
 -20  16  -3       46.45       76.87     33.48 o 
 -17  16  -3       35.19        4.59     17.52 o 
 -14  16  -3      393.21      453.39     31.92 o 
 -11  16  -3      415.65      438.26     33.08 o 
  -8  16  -3      185.26      146.80     28.45 o 
  -5  16  -3      192.05      228.64     23.98 o 
  -2  16  -3       96.44      159.91     47.44 o 
 -19  17  -3       58.84       50.61     26.52 o 
 -16  17  -3       39.25       21.26     20.60 o 
 -13  17  -3       34.81        2.73     15.95 o 
 -10  17  -3        5.08      -18.10     16.34 o 
  -7  17  -3       23.51        1.44     17.38 o 
  -4  17  -3      211.68      202.81     37.43 o 
 -18  18  -3      135.16      134.46     25.51 o 
 -15  18  -3      308.66      378.76     33.27 o 
 -12  18  -3      108.32       97.26     26.24 o 
  -9  18  -3       61.66       61.61     26.27 o 
  -6  18  -3      231.54      246.49     32.47 o 
  -3  18  -3      120.29      135.93     60.23 o 
 -17  19  -3      149.85       94.58     30.15 o 
 -14  19  -3      224.72      243.94     37.58 o 
 -11  19  -3      191.19      190.66     29.53 o 
  -8  19  -3      118.03      107.51     29.66 o 
  -5  19  -3      110.80       83.93     36.87 o 
 -16  20  -3      222.33      167.31     44.61 o 
 -13  20  -3       21.40      -17.98     22.61 o 
 -10  20  -3      158.93      181.44     34.39 o 
  -7  20  -3       58.70       29.28     35.08 o 
 -12  21  -3      117.11       52.89     31.69 o 
  -9  21  -3       10.42      -31.83     25.90 o 
  -1   1  -2   126712.54   132078.97   1016.38 o 
  -3   2  -2    47181.17    50606.31    462.24 o 
   0   2  -2    53108.66    56378.78    505.61 o 
  -5   3  -2    14385.59    14494.24    129.89 o 
  -2   3  -2    49809.97    53655.28    342.81 o 
   1   3  -2    26760.04    28276.08    212.91 o 
  -7   4  -2    35826.68    37080.09    300.38 o 
  -4   4  -2    22802.91    23699.63    285.41 o 
  -1   4  -2    84761.23    90664.82    801.28 o 
   2   4  -2    23931.64    24398.47    157.20 o 
  -9   5  -2    20922.05    20341.20    193.83 o 
  -6   5  -2    25917.58    26803.96    275.22 o 
  -3   5  -2    34273.00    35942.87    437.52 o 
   0   5  -2    50776.85    55720.31    362.12 o 
   3   5  -2    27387.33    27945.39    182.42 o 
 -11   6  -2    12800.98    13049.21    174.85 o 
  -8   6  -2    33814.03    35380.59    358.90 o 
  -5   6  -2    23705.51    23677.54    247.39 o 
  -2   6  -2    84240.45    91553.55   1263.31 o 
   1   6  -2    26864.55    28468.60    200.16 o 
   4   6  -2    27220.47    27626.62    198.51 o 
 -13   7  -2    19375.63    19849.10    225.16 o 
 -10   7  -2    24172.14    25150.68    284.30 o 
  -7   7  -2     9363.40     8574.59    120.78 o 
  -4   7  -2    35000.23    34881.94   1751.17 o 
  -1   7  -2    50442.05    54352.33    443.53 o 
   2   7  -2    26162.75    27241.99    212.65 o 
   5   7  -2    10620.08    10800.38    113.10 o 
 -15   8  -2    11752.95    12207.98    352.61 o 
 -12   8  -2    19859.29    20890.48    256.27 o 
  -9   8  -2    29059.75    30286.29    322.07 o 
  -3   8  -2    14895.62    16381.62    144.15 o 
   0   8  -2    42525.02    45770.45    383.35 o 
   3   8  -2    23635.72    23510.08    213.01 o 
 -14   9  -2    15798.10    16654.12    280.42 o 
 -11   9  -2    13288.43    12796.57    176.57 o 
  -8   9  -2    42977.30    45952.14    835.01 o 
  -5   9  -2    14303.69    13695.04    405.23 o 
  -2   9  -2     9608.37     9704.35    118.87 o 
   1   9  -2    27019.70    27783.81    251.81 o 
   4   9  -2     7318.53     7596.90    174.30 o 
 -16  10  -2     7852.09     8052.39    283.04 o 
 -13  10  -2    14355.17    14988.72    207.81 o 
 -10  10  -2    17437.54    11086.06    766.78 o 
  -7  10  -2    33835.54    34556.81    349.41 o 
  -4  10  -2    15981.03    16968.49    142.83 o 
  -1  10  -2     8418.52     8062.94    103.93 o 
   2  10  -2    23852.96    24177.31    228.93 o 
 -15  11  -2    12214.74    13125.59    245.59 o 
 -12  11  -2     9778.67    10049.63    155.70 o 
  -9  11  -2    11576.14    11778.91    138.22 o 
  -6  11  -2    17912.40    18698.00    158.99 o 
  -3  11  -2    21195.81    22518.76    202.49 o 
   0  11  -2    13392.01    13342.54    151.07 o 
   3  11  -2     4783.04     4478.88    137.26 o 
 -17  12  -2     8789.13     9269.05    319.03 o 
 -14  12  -2     8359.42     8537.92    149.39 o 
 -11  12  -2     9080.52     9078.80    143.80 o 
  -8  12  -2    15668.61    15416.39    161.90 o 
  -5  12  -2    12756.64    12762.92    114.30 o 
  -2  12  -2    16499.27    17278.05    189.29 o 
   1  12  -2     9307.55     9174.11    120.51 o 
 -19  13  -2     6707.53     6996.17    239.87 o 
 -16  13  -2     9129.72     9511.54    163.61 o 
 -13  13  -2     6809.07     6641.04    156.22 o 
 -10  13  -2    18182.52    19433.77    198.14 o 
  -7  13  -2    10863.38    11164.48    108.25 o 
  -4  13  -2    15498.62    16427.13    140.04 o 
  -1  13  -2    15580.02    16257.94    184.88 o 
   2  13  -2    11712.22    11943.85    269.72 o 
 -21  14  -2     2854.86     2741.70    164.44 o 
 -18  14  -2     7854.63     8060.08    156.84 o 
 -15  14  -2     5619.77     5469.67    118.14 o 
 -12  14  -2    10863.57    10910.85    127.67 o 
  -9  14  -2    16392.77    16789.87    148.12 o 
  -6  14  -2     9207.56     9576.89    109.54 o 
  -3  14  -2    12991.49    13272.51    133.31 o 
   0  14  -2    10745.90    10919.35    262.26 o 
 -20  15  -2     3466.49     3473.96    107.32 o 
 -17  15  -2     6705.84     6780.07    141.43 o 
 -14  15  -2    11841.53    12737.93    148.15 o 
 -11  15  -2    10030.28    10641.62    122.86 o 
  -8  15  -2    10656.79    11494.80    159.34 o 
  -5  15  -2    17532.00    17718.02    203.25 o 
  -2  15  -2     8300.15     8838.02    132.36 o 
 -19  16  -2     3509.49     3643.59    129.16 o 
 -16  16  -2    10082.33    10312.64    185.11 o 
 -13  16  -2     6469.63     6365.31    113.03 o 
 -10  16  -2    10437.57    10682.67    115.24 o 
  -7  16  -2    13149.91    12856.26    143.16 o 
  -4  16  -2     3974.74     3873.95     71.56 o 
  -1  16  -2     8472.78     8859.68    246.00 o 
 -18  17  -2     4060.06     4164.90    104.10 o 
 -15  17  -2    10728.08    11805.77    143.85 o 
 -12  17  -2     6320.50     6424.23     99.56 o 
  -9  17  -2    10542.42    10434.92    143.42 o 
  -6  17  -2     9191.33     9944.53    137.31 o 
  -3  17  -2     5669.69     5591.93    117.87 o 
 -17  18  -2     2939.51     2824.46     87.67 o 
 -14  18  -2     8314.25     8423.33    136.99 o 
 -11  18  -2     5612.03     5688.88    106.50 o 
  -8  18  -2     5833.91     5756.88    103.95 o 
  -5  18  -2     7290.52     7020.96    145.99 o 
  -2  18  -2     2578.05     2353.91    131.93 o 
 -16  19  -2     4210.18     4440.12    102.14 o 
 -13  19  -2     5833.29     6085.76    115.42 o 
 -10  19  -2     3139.98     3267.37     92.57 o 
  -7  19  -2     8698.82     9273.95    158.25 o 
  -4  19  -2     4832.01     4930.36    198.29 o 
 -15  20  -2     4125.10     4544.30    119.20 o 
 -12  20  -2     4342.32     4204.00    110.08 o 
  -9  20  -2     3030.48     2951.69     90.14 o 
  -6  20  -2     4513.25     4583.37    137.63 o 
 -14  21  -2     3359.78     3607.40    108.04 o 
 -11  21  -2     3645.42     3714.21    106.19 o 
  -8  21  -2     4235.55     4560.26    115.06 o 
   0   1  -1       84.86       51.47     13.39 o 
  -2   2  -1      710.65      643.37     18.08 o 
   1   2  -1     1384.05     1290.48     13.25 o 
  -4   3  -1     2935.54     2669.21     46.19 o 
  -1   3  -1     3344.17     3112.00     49.25 o 
   2   3  -1     2394.33     2241.33     27.67 o 
  -6   4  -1      410.30      417.29     19.50 o 
  -3   4  -1     2096.87     1987.98     68.76 o 
   0   4  -1     4229.01     4181.11     44.06 o 
   3   4  -1      213.36      247.83     18.14 o 
  -8   5  -1       50.32       52.94     12.00 o 
  -5   5  -1      677.56      310.88     91.95 o 
  -2   5  -1      961.00      883.30     25.32 o 
   1   5  -1     2262.50     2231.40     36.04 o 
   4   5  -1      523.13      575.99     17.60 o 
 -10   6  -1     1165.25     1395.57     97.64 o 
  -7   6  -1      470.88      409.84     32.43 o 
  -4   6  -1       69.95       80.37     12.41 o 
  -1   6  -1      573.73      551.55     35.28 o 
   2   6  -1      316.95      360.13     21.28 o 
   5   6  -1      635.49      706.06     23.81 o 
 -12   7  -1      243.61      287.86     23.81 o 
  -9   7  -1      272.82      278.39     24.56 o 
  -6   7  -1      956.64      945.81     32.83 o 
  -3   7  -1       37.08       20.17      7.86 o 
   0   7  -1     3610.53     3769.85     57.03 o 
   3   7  -1      160.17      181.40     25.97 o 
   6   7  -1       85.23       93.05     37.71 o 
 -14   8  -1      104.82      158.85     26.79 o 
 -11   8  -1      114.49      152.66     22.72 o 
  -8   8  -1      352.72      251.07     66.34 o 
  -5   8  -1     1181.78     1161.24     50.50 o 
  -2   8  -1     3707.07     4008.27     72.67 o 
   1   8  -1      388.78      370.21     20.30 o 
   4   8  -1     1235.88     1240.84     53.73 o 
 -13   9  -1      460.34      460.79     43.71 o 
 -10   9  -1      943.83      950.41     77.56 o 
  -7   9  -1       94.38       49.24     14.33 o 
  -4   9  -1      427.52      382.69     17.44 o 
  -1   9  -1      432.98      469.86     58.29 o 
   2   9  -1      328.97      318.83     20.79 o 
   5   9  -1      761.99      816.89     58.90 o 
 -15  10  -1      194.01      200.96     58.37 o 
 -12  10  -1      273.84      248.19     50.43 o 
  -9  10  -1      208.63      226.40     20.80 o 
  -6  10  -1     2568.63     2745.03     46.20 o 
  -3  10  -1      241.13      222.87     15.36 o 
   0  10  -1        9.49       15.09     12.61 o 
   3  10  -1      677.70      713.80     31.52 o 
 -20  11  -1      728.27      835.81     85.82 o 
 -17  11  -1       32.56       23.99     34.11 o 
 -14  11  -1     1005.95     1107.42     52.03 o 
 -11  11  -1      241.99      220.79     19.71 o 
  -8  11  -1      128.17      131.46     13.99 o 
  -5  11  -1      146.85      152.38     13.95 o 
  -2  11  -1      104.88      106.61     17.91 o 
   1  11  -1      890.92      950.01     37.03 o 
   4  11  -1      109.20      162.58     37.05 o 
 -19  12  -1       92.24      126.86     52.77 o 
 -16  12  -1      707.29      682.36     56.10 o 
 -13  12  -1       47.62       69.20     15.85 o 
 -10  12  -1      741.65      672.90     38.86 o 
  -7  12  -1      135.02      140.12     14.52 o 
  -4  12  -1      236.33      244.61     16.23 o 
  -1  12  -1     1216.30     1279.36     44.74 o 
   2  12  -1      976.34     1000.66     58.08 o 
 -21  13  -1       46.88       22.80     32.73 o 
 -18  13  -1      688.02      664.23    104.61 o 
 -15  13  -1      573.25      595.58     42.77 o 
 -12  13  -1      129.13      112.52     24.52 o 
  -9  13  -1      212.83      217.53     17.74 o 
  -6  13  -1       67.99       65.19     13.45 o 
  -3  13  -1      154.39      174.64     17.95 o 
   0  13  -1      886.96      793.50     37.55 o 
   3  13  -1       43.65       17.06     31.18 o 
 -20  14  -1      119.86      101.55     41.18 o 
 -17  14  -1      150.64      157.75     32.41 o 
 -14  14  -1      313.66      338.26     26.34 o 
 -11  14  -1       70.79       90.22     15.87 o 
  -8  14  -1      793.32      758.88     28.15 o 
  -5  14  -1      131.49      121.32     16.41 o 
  -2  14  -1      616.79      626.09     36.75 o 
   1  14  -1      103.51      108.21     41.04 o 
 -19  15  -1      210.00      238.86     45.03 o 
 -16  15  -1       22.41        9.28     21.19 o 
 -13  15  -1      143.02      187.12     20.13 o 
 -10  15  -1       23.56       -7.25     12.86 o 
  -7  15  -1       35.19       39.01     15.91 o 
  -4  15  -1      363.28      339.86     24.76 o 
  -1  15  -1      133.47       80.21     22.42 o 
 -18  16  -1       10.14      -10.39     21.17 o 
 -15  16  -1       23.81       21.75     16.83 o 
 -12  16  -1      195.63      180.67     25.31 o 
  -9  16  -1       53.82      -18.80     32.31 o 
  -6  16  -1       49.70       56.19     21.00 o 
  -3  16  -1      398.02      355.89     36.01 o 
   0  16  -1       76.00       51.17     41.04 o 
 -20  17  -1      115.08      123.06     47.41 o 
 -17  17  -1       22.63       13.56     20.12 o 
 -14  17  -1      372.87      402.14     40.85 o 
 -11  17  -1       45.66       41.32     21.43 o 
  -8  17  -1      145.18      119.45     33.88 o 
  -5  17  -1      714.94      715.19     58.46 o 
  -2  17  -1       39.85      -31.98     23.81 o 
 -19  18  -1       27.22       20.82     24.98 o 
 -16  18  -1       61.69       90.37     27.58 o 
 -13  18  -1       92.74       94.30     25.28 o 
 -10  18  -1      265.66      270.08     39.81 o 
  -7  18  -1      136.36      116.17     30.53 o 
  -4  18  -1      225.14      123.06     28.71 o 
  -1  18  -1       19.65       13.59     40.24 o 
 -18  19  -1      124.25      153.21     32.56 o 
 -15  19  -1       52.78      -16.12     25.29 o 
 -12  19  -1       75.46       76.08     29.10 o 
  -9  19  -1      157.57      170.64     55.17 o 
  -6  19  -1      233.54      239.50     35.78 o 
  -3  19  -1      197.23       88.22     50.37 o 
 -17  20  -1       11.91      -21.58     28.67 o 
 -14  20  -1      104.09      106.19     32.12 o 
 -11  20  -1       67.18       69.96     30.14 o 
  -8  20  -1       18.54       -9.78     23.11 o 
  -5  20  -1       37.63       32.10     34.30 o 
 -13  21  -1       13.87        9.84     28.21 o 
 -10  21  -1       42.42       22.09     72.25 o 
  -7  21  -1       54.15       45.53     31.84 o 
   1   1   0    90641.28    94372.29    668.56 o 
  -1   2   0    90021.24    91800.36   1438.50 o 
   2   2   0   245210.34   251483.33   2622.68 o 
  -3   3   0    56267.04    47228.79   2814.86 o 
   0   3   0    51333.83    54872.10    434.96 o 
   3   3   0    95642.70    96820.10    680.93 o 
  -5   4   0   122268.05   123539.21   1981.58 o 
  -2   4   0   249819.25   259771.14   2637.20 o 
   1   4   0    49175.78    48711.79    392.16 o 
   4   4   0    61454.02    62556.01    455.27 o 
  -7   5   0    86751.66    89418.50    645.05 o 
  -4   5   0    50765.21    49932.99    337.18 o 
  -1   5   0   126792.95   135201.48   1046.52 o 
   2   5   0    99013.70    99818.41    782.41 o 
   5   5   0    37660.14    35646.28    306.13 o 
  -9   6   0    42326.41    41520.81    473.51 o 
  -6   6   0    89790.24    92351.69    779.71 o 
  -3   6   0    94365.27    98200.86    576.87 o 
   0   6   0    92730.61    97285.41    765.95 o 
   3   6   0    68417.69    68537.14    554.02 o 
   6   6   0    30783.20    30406.78    272.87 o 
 -11   7   0    39778.85    39794.81    470.14 o 
  -8   7   0    59541.73    56737.20   1933.60 o 
  -5   7   0    98238.92    98931.15    585.27 o 
  -2   7   0    88202.36    93086.21    740.31 o 
   1   7   0    71784.39    72623.09    587.23 o 
   4   7   0    59388.16    60485.19    538.31 o 
   7   7   0    23722.41    23073.28    456.42 o 
 -10   8   0    44767.66    44776.66    528.01 o 
  -7   8   0    71982.70    72075.05    490.22 o 
  -4   8   0    62601.21    65179.28    397.38 o 
  -1   8   0    56885.25    56810.23    473.35 o 
   2   8   0    61012.11    61704.24    511.85 o 
   5   8   0    20996.30    20562.37    204.49 o 
   8   8   0    19344.13    18944.28    359.80 o 
 -15   9   0    24866.18    25635.28    472.27 o 
 -12   9   0    29467.83    28288.32    373.11 o 
  -9   9   0    81410.20    84560.10    630.36 o 
  -6   9   0    69544.57    70724.96    434.01 o 
  -3   9   0    40815.91    40975.41    263.74 o 
   0   9   0    81584.73    85784.62    697.21 o 
   3   9   0    30391.92    29350.52    434.79 o 
   6   9   0    20309.72    20474.64    381.12 o 
   9   9   0    13252.77    13289.78    315.03 o 
 -17  10   0    14313.78    15267.90    345.68 o 
 -14  10   0    33702.29    33516.55    442.92 o 
 -11  10   0    22917.16    21968.21    206.75 o 
  -8  10   0    60452.83    61671.25    389.35 o 
  -5  10   0    36809.38    35883.04    238.72 o 
  -2  10   0    44364.18    45226.86    422.19 o 
   1  10   0    26307.71    25339.99    267.11 o 
   4  10   0    17201.04    16463.60    180.40 o 
 -19  11   0    11128.81    12494.75    322.76 o 
 -16  11   0    18278.62    18429.12    276.37 o 
 -13  11   0    28713.71    29170.42    315.37 o 
 -10  11   0    25607.67    25030.40    187.83 o 
  -7  11   0    59148.68    61505.32    389.49 o 
  -4  11   0    39767.38    40843.91    270.17 o 
  -1  11   0    22743.21    21672.58    223.73 o 
   2  11   0    31300.12    31417.13    299.95 o 
   5  11   0    17684.49    18002.93    361.67 o 
 -21  12   0     5089.17     5519.55    263.46 o 
 -18  12   0    13753.05    13874.96    434.96 o 
 -15  12   0    16974.80    17656.50    228.98 o 
 -12  12   0    20102.01    19208.84    413.88 o 
  -9  12   0    30783.26    30386.66    253.26 o 
  -6  12   0    30553.29    31608.36    221.15 o 
  -3  12   0    29621.08    28968.89    244.40 o 
   0  12   0    20699.97    20349.44    218.82 o 
   3  12   0    14107.08    13447.94    201.12 o 
 -20  13   0     8784.93     9361.54    260.79 o 
 -17  13   0    13321.57    13670.72    238.67 o 
 -14  13   0    13825.25    13880.38    245.88 o 
 -11  13   0    31322.92    32540.86    238.48 o 
  -8  13   0    21550.85    21577.80    183.00 o 
  -5  13   0    30195.32    31375.96    223.06 o 
  -2  13   0    29019.07    29641.43    297.50 o 
   1  13   0    21427.68    21268.61    231.41 o 
   4  13   0    14818.94    14484.06    325.95 o 
 -19  14   0     8414.69     8376.34    187.88 o 
 -16  14   0    12615.66    12351.50    312.52 o 
 -13  14   0    21076.62    21526.56    318.10 o 
 -10  14   0    18140.36    17989.75    152.27 o 
  -7  14   0    23342.72    23727.46    203.68 o 
  -4  14   0    33535.12    33638.16    267.36 o 
  -1  14   0    14714.42    14387.12    262.04 o 
   2  14   0    16949.64    17074.64    368.33 o 
 -21  15   0     6109.78     6660.77    143.53 o 
 -18  15   0     8022.87     8064.63    149.98 o 
 -15  15   0    17586.66    17610.45    203.82 o 
 -12  15   0    14333.83    14094.05    244.78 o 
  -9  15   0    20611.26    20680.30    213.04 o 
  -6  15   0    24921.57    24757.17    240.48 o 
  -3  15   0    16977.90    17599.75    213.15 o 
   0  15   0    17310.32    17279.36    210.29 o 
 -20  16   0     6199.16     7105.32    173.92 o 
 -17  16   0    10906.95    10498.68    229.46 o 
 -14  16   0    17269.95    17310.39    206.23 o 
 -11  16   0    17671.51    17765.85    241.85 o 
  -8  16   0    19491.69    18730.51    261.97 o 
  -5  16   0    18438.15    17962.80    221.89 o 
  -2  16   0    12024.57    11465.52    165.03 o 
   1  16   0    10911.24    10544.89    286.24 o 
 -19  17   0     6267.67     6587.06    142.44 o 
 -16  17   0    10839.48    10916.25    221.70 o 
 -13  17   0    14539.59    14534.02    187.96 o 
 -10  17   0    17875.44    17846.09    558.12 o 
  -7  17   0    14804.15    15022.45    203.80 o 
  -4  17   0    12806.86    12794.11    183.05 o 
  -1  17   0    11003.21    11150.69    303.03 o 
 -18  18   0     5605.66     5929.45    134.18 o 
 -15  18   0    13639.86    13994.18    211.29 o 
 -12  18   0    11018.18    11011.46    177.75 o 
  -9  18   0    12960.29    12766.00    264.17 o 
  -6  18   0    13656.54    13361.58    211.05 o 
  -3  18   0     8089.52     7512.08    136.47 o 
   0  18   0     5522.99     5294.96    206.82 o 
 -17  19   0     5682.19     5672.56    239.45 o 
 -14  19   0     9052.84     8932.88    164.18 o 
 -11  19   0     7900.27     7853.07    158.04 o 
  -8  19   0    11056.19    11205.23    179.41 o 
  -5  19   0     8572.59     8451.19    154.26 o 
  -2  19   0     6081.24     6034.03    227.61 o 
 -16  20   0     7317.38     7674.37    179.27 o 
 -13  20   0     6649.38     6814.84    153.82 o 
 -10  20   0     5247.91     4948.72    118.83 o 
  -7  20   0     8853.33     8616.21    165.94 o 
  -4  20   0     6164.52     6521.03    169.38 o 
 -15  21   0     6281.21     6687.04    149.47 o 
 -12  21   0     6283.78     6396.04    142.13 o 
  -9  21   0     5266.04     5460.13    128.21 o 
  -6  21   0     6194.13     6280.15    136.45 o 
  -1   1   1       87.18       49.34      4.32 o 
  -3   2   1     3351.56     3095.93     27.95 o 
   0   2   1      703.75      604.98      9.51 o 
  -5   3   1      960.92      887.30     19.94 o 
  -2   3   1     1379.59     1264.95     24.39 o 
   1   3   1     2089.39     1952.98     40.48 o 
  -7   4   1       35.27       21.59      8.16 o 
  -4   4   1     4231.08     4056.36     53.24 o 
  -1   4   1     2946.37     2688.57     31.59 o 
   2   4   1       67.33       50.87     10.02 o 
  -9   5   1      426.65      407.74     17.82 o 
  -6   5   1      580.53      597.41     29.11 o 
  -3   5   1     2388.67     2170.26     24.81 o 
   0   5   1      684.18      705.13     23.65 o 
   3   5   1     1196.63     1243.41     38.99 o 
 -11   6   1      147.85      157.39     14.64 o 
  -8   6   1     3686.95     3782.68     60.87 o 
  -5   6   1     2259.78     2153.95     35.13 o 
  -2   6   1      403.89      374.83     15.68 o 
   1   6   1      943.86      950.09     29.68 o 
   4   6   1     2569.88     2633.21     95.17 o 
 -13   7   1       68.65       79.55     13.77 o 
 -10   7   1      250.24      201.10     21.61 o 
  -7   7   1     3626.46     3688.69     48.79 o 
  -4   7   1      207.86      202.45     10.09 o 
  -1   7   1      479.80      418.17     21.23 o 
   2   7   1       99.36       86.31     14.62 o 
   5   7   1      136.23      151.13     17.97 o 
 -15   8   1       29.26       13.80     15.35 o 
 -12   8   1      228.43      247.06     38.91 o 
  -9   8   1      421.35      374.73     25.04 o 
  -6   8   1      313.29      352.95     16.73 o 
  -3   8   1       50.43       36.76     10.39 o 
   0   8   1      343.81      333.79     54.63 o 
   3   8   1      123.64       99.60     16.30 o 
   6   8   1      790.13      836.10     37.28 o 
 -17   9   1      154.06      209.80     34.20 o 
 -14   9   1      138.09      174.00     28.16 o 
 -11   9   1      112.59      167.63     39.71 o 
  -8   9   1      399.06      362.13     18.86 o 
  -5   9   1      530.33      522.64     17.78 o 
  -2   9   1      270.30      251.85     21.23 o 
   1   9   1      218.42      214.66     19.87 o 
   4   9   1      200.59      205.85     21.74 o 
   7   9   1       47.60       16.57     22.15 o 
 -19  10   1      173.79      248.80     38.06 o 
 -16  10   1       52.58       36.90     24.23 o 
 -13  10   1      147.25      120.53     26.76 o 
 -10  10   1        8.91       11.89     12.53 o 
  -7  10   1      156.11      177.72     16.44 o 
  -4  10   1     1173.15     1247.22     24.97 o 
  -1  10   1      924.92     1007.60     37.90 o 
   2  10   1      760.77      861.81     36.89 o 
   5  10   1       19.93       25.60     17.31 o 
 -18  11   1      137.48      156.68     33.58 o 
 -15  11   1      355.96      387.10     54.24 o 
 -12  11   1     1246.42     1312.25     43.49 o 
  -9  11   1      315.98      299.51     30.51 o 
  -6  11   1      635.42      672.29     32.80 o 
  -3  11   1      120.65      157.83     12.09 o 
   0  11   1      229.75      183.50     21.41 o 
   3  11   1       79.60       68.29     22.94 o 
   6  11   1       37.93       70.89     38.65 o 
 -20  12   1       24.55       23.04     24.31 o 
 -17  12   1      689.83      697.48     43.00 o 
 -14  12   1      638.63      558.25     45.12 o 
 -11  12   1      865.27      889.98     37.29 o 
  -8  12   1     1261.48     1287.24     30.06 o 
  -5  12   1      233.67      257.56     17.10 o 
  -2  12   1      286.93      301.38     26.35 o 
   1  12   1      140.71      166.89     22.92 o 
   4  12   1      204.03      197.81     31.01 o 
 -19  13   1      229.69      320.46     37.49 o 
 -16  13   1      422.90      386.02     35.50 o 
 -13  13   1      857.63      823.10     38.38 o 
 -10  13   1      674.68      697.02     29.79 o 
  -7  13   1       77.59       78.21     14.09 o 
  -4  13   1      453.53      486.75     23.73 o 
  -1  13   1       43.01       18.98     17.69 o 
   2  13   1      131.44      135.71     24.01 o 
   5  13   1      104.82       91.42     43.98 o 
 -21  14   1       50.45       52.35     28.69 o 
 -18  14   1      230.00      158.03     32.05 o 
 -15  14   1      124.40      164.53     25.44 o 
 -12  14   1      985.52      948.36     41.21 o 
  -9  14   1      765.17      726.31     34.93 o 
  -6  14   1      114.78      138.34     36.24 o 
  -3  14   1      999.98     1065.96     47.97 o 
   0  14   1      334.38      351.47     53.92 o 
   3  14   1      371.23      443.76     65.03 o 
 -20  15   1       42.61       -0.75     26.77 o 
 -17  15   1       34.27        7.31     24.57 o 
 -14  15   1      109.06       83.57     24.47 o 
 -11  15   1       98.81       71.54     19.91 o 
  -8  15   1      134.99       78.46     24.01 o 
  -5  15   1      193.79      106.94     25.76 o 
  -2  15   1      547.49      550.13     37.67 o 
   1  15   1       18.64       39.70     23.12 o 
 -19  16   1      190.65      194.31     35.85 o 
 -16  16   1       77.04       47.83     23.60 o 
 -13  16   1       52.06       16.87     19.32 o 
 -10  16   1      708.37      696.05     44.02 o 
  -7  16   1       57.81      -29.10     19.40 o 
  -4  16   1      735.15      644.87     59.15 o 
  -1  16   1       21.70       31.18     22.19 o 
   2  16   1       51.06       52.24     43.18 o 
 -18  17   1       24.41      -10.35     25.40 o 
 -15  17   1       12.37       27.46     25.66 o 
 -12  17   1      158.37      117.14     30.04 o 
  -9  17   1      172.07      149.22     30.40 o 
  -6  17   1       40.10       -2.32     28.06 o 
  -3  17   1      137.86      116.78     28.06 o 
   0  17   1       20.38       13.06     38.38 o 
 -17  18   1       56.99       31.56     28.93 o 
 -14  18   1      415.13      330.28     39.94 o 
 -11  18   1      120.36      138.83     31.73 o 
  -8  18   1      323.02      271.63     36.24 o 
  -5  18   1      702.39      652.40     49.99 o 
  -2  18   1       15.29        6.61     23.01 o 
   1  18   1      129.90      150.05     54.90 o 
 -16  19   1       91.52       50.88     29.90 o 
 -13  19   1      223.47      279.62     51.71 o 
 -10  19   1       56.05       39.79     27.95 o 
  -7  19   1       83.78       24.09     30.63 o 
  -4  19   1      209.66      266.17     37.71 o 
  -1  19   1       27.67      -11.73     43.98 o 
 -15  20   1      207.57      243.09     45.99 o 
 -12  20   1      455.33      476.50     78.01 o 
  -9  20   1      690.00      652.48     53.32 o 
  -6  20   1      133.39       65.84     30.32 o 
  -3  20   1      112.01      124.73     54.37 o 
 -14  21   1       12.83       -4.09     27.33 o 
 -11  21   1      322.15      351.40     79.68 o 
  -8  21   1       48.73       35.92     30.25 o 
   0   1   2   125869.76   124797.76    700.82 o 
  -2   2   2    58504.46    61930.34    416.71 o 
   1   2   2    45394.01    47488.91    269.81 o 
  -4   3   2    77260.27    81010.23    486.38 o 
  -1   3   2    44263.64    46037.09    960.54 o 
   2   3   2    34109.93    34509.32    203.91 o 
  -6   4   2    83482.84    87350.80    489.96 o 
  -3   4   2    29909.24    31037.63    264.38 o 
   0   4   2    22273.87    22672.16    152.09 o 
   3   4   2    34748.21    35786.93    268.01 o 
  -8   5   2    12429.54    13068.14    151.09 o 
  -5   5   2    47090.98    50123.45    414.99 o 
  -2   5   2    13212.88    12787.96    113.19 o 
   1   5   2    23132.27    22220.67    175.02 o 
   4   5   2    13717.98    12831.36    121.03 o 
 -10   6   2    15762.79    15800.63    129.73 o 
  -7   6   2    51359.91    54344.55    454.91 o 
  -4   6   2    25161.89    25587.84    206.56 o 
  -1   6   2    25861.58    25886.08    237.28 o 
   2   6   2    44692.80    45837.18    337.67 o 
   5   6   2    18003.09    17856.13    161.93 o 
 -12   7   2    12368.06    11750.03    109.52 o 
  -9   7   2    10149.30    10120.74    127.55 o 
  -6   7   2    24376.04    24601.10    206.18 o 
  -3   7   2    36145.90    36764.77    257.59 o 
   0   7   2     9543.59     8554.47     85.34 o 
   3   7   2    33292.39    32877.33    259.73 o 
   6   7   2    10577.63    10343.73    114.66 o 
 -14   8   2     9331.16     9047.81     96.89 o 
 -11   8   2    20483.86    20599.85    215.48 o 
  -8   8   2    43773.23    46024.95    360.87 o 
  -5   8   2    27276.50    27319.23    201.96 o 
  -2   8   2    32522.88    33647.09    269.88 o 
   1   8   2    42783.93    43438.44    456.56 o 
   4   8   2    15894.18    15300.99    147.60 o 
   7   8   2    10278.53    10295.48    119.53 o 
 -16   9   2    12694.43    11966.20    137.66 o 
 -13   9   2    15825.87    16135.73    188.93 o 
 -10   9   2     8483.26     7636.30    208.38 o 
  -7   9   2    25784.33    26188.94    226.39 o 
  -4   9   2    19818.70    18937.64    150.33 o 
  -1   9   2    28518.34    28493.99    273.33 o 
   2   9   2    11741.06    11322.06    214.31 o 
   5   9   2    15164.70    14675.73    149.16 o 
   8   9   2    10596.02    10634.43    151.67 o 
 -18  10   2     5750.97     5920.28    171.55 o 
 -15  10   2    17410.96    17078.14    206.33 o 
 -12  10   2    15732.54    15818.82    285.52 o 
  -9  10   2    26809.81    27117.72    240.50 o 
  -6  10   2    26915.85    26991.28    207.15 o 
  -3  10   2    22361.39    22313.51    176.19 o 
   0  10   2    17521.57    17472.56    193.64 o 
   3  10   2    16782.12    16786.53    249.97 o 
   6  10   2    10606.82    10402.64    177.98 o 
 -20  11   2     2920.80     3009.28    152.72 o 
 -17  11   2     9128.42     9827.46    154.80 o 
 -14  11   2    13180.85    12599.61    230.08 o 
 -11  11   2    12488.27    12146.18    140.72 o 
  -8  11   2    23652.89    23565.77    217.33 o 
  -5  11   2    12905.50    13034.56    118.22 o 
  -2  11   2    12718.59    11713.93    151.92 o 
   1  11   2     9031.94     8858.99    127.13 o 
   4  11   2     9529.40     9445.49    136.68 o 
   7  11   2     5549.54     5571.08    189.76 o 
 -19  12   2     8600.04     8842.71    152.00 o 
 -16  12   2     3988.31     3841.11    111.75 o 
 -13  12   2    14219.16    13985.86    183.37 o 
 -10  12   2    23095.44    23275.39    280.47 o 
  -7  12   2    10662.24    10786.17    107.76 o 
  -4  12   2    18844.85    18906.27    183.86 o 
  -1  12   2     9435.49     9116.19    132.18 o 
   2  12   2    11009.52    10280.07    145.58 o 
   5  12   2     6125.33     6016.44    197.49 o 
 -21  13   2     4159.12     4597.85    165.64 o 
 -18  13   2     7316.48     6796.35    131.35 o 
 -15  13   2     8215.60     9036.11    228.79 o 
 -12  13   2     9114.17     8731.07    120.47 o 
  -9  13   2     7403.54     7354.56    168.32 o 
  -6  13   2    18448.75    18529.35    205.58 o 
  -3  13   2    14947.66    14969.07    186.80 o 
   0  13   2     7175.85     6933.45    133.45 o 
   3  13   2     6464.52     6170.14    112.31 o 
   6  13   2     5823.36     6042.02    208.15 o 
 -20  14   2     4455.15     4425.35    111.79 o 
 -17  14   2     5608.54     5574.33    118.60 o 
 -14  14   2    10260.52    10437.32    161.45 o 
 -11  14   2     5084.75     4783.86     85.85 o 
  -8  14   2    10887.52    11106.00    166.26 o 
  -5  14   2    15902.94    15687.72    198.11 o 
  -2  14   2     8032.22     7898.27    196.77 o 
   1  14   2    11503.34    11700.05    166.61 o 
   4  14   2     8674.03     8771.99    260.39 o 
 -19  15   2     4674.35     5000.60    118.76 o 
 -16  15   2     8757.37     8891.77    154.21 o 
 -13  15   2    11884.00    11995.39    321.60 o 
 -10  15   2     4936.55     4624.21    100.46 o 
  -7  15   2    11913.93    11689.97    168.79 o 
  -4  15   2    12243.17    12286.74    181.77 o 
  -1  15   2     5608.77     5320.00    106.57 o 
   2  15   2    10699.38    10967.89    202.51 o 
 -18  16   2     2475.68     2404.16     83.45 o 
 -15  16   2     7881.85     7884.04    171.33 o 
 -12  16   2    12362.42    12505.78    185.90 o 
  -9  16   2     9372.38     8878.13    148.23 o 
  -6  16   2     7734.26     7318.98    131.32 o 
  -3  16   2     8513.21     8426.25    142.35 o 
   0  16   2     9904.45     9497.47    154.33 o 
   3  16   2     4099.91     4224.88    184.17 o 
 -20  17   2     4612.30     5083.51    145.83 o 
 -17  17   2     4526.21     4356.71    111.71 o 
 -14  17   2     7733.19     7453.55    143.21 o 
 -11  17   2    11650.30    11762.93    182.43 o 
  -8  17   2     8517.20     8510.99    148.33 o 
  -5  17   2     8778.44     8177.92    143.95 o 
  -2  17   2     6632.59     6232.57    124.60 o 
   1  17   2     2905.79     2696.66    150.58 o 
 -19  18   2     2854.05     2674.37     93.02 o 
 -16  18   2     5847.19     5760.15    130.58 o 
 -13  18   2     5890.91     5506.38    124.12 o 
 -10  18   2     9483.59     9426.73    162.94 o 
  -7  18   2     6974.26     6370.22    129.39 o 
  -4  18   2     7433.54     7243.53    138.79 o 
  -1  18   2     3899.36     3753.44     99.11 o 
 -18  19   2     4703.64     4862.73    126.26 o 
 -15  19   2     5799.27     6066.38    136.20 o 
 -12  19   2     3825.97     3663.29    102.29 o 
  -9  19   2     6643.58     6314.57    133.70 o 
  -6  19   2     6880.12     6989.25    140.11 o 
  -3  19   2     3371.94     3203.94     94.49 o 
 -17  20   2     4011.51     4067.30    116.16 o 
 -14  20   2     5095.15     5158.41    241.63 o 
 -11  20   2     3681.78     3642.58    104.12 o 
  -8  20   2     4484.86     4442.84    114.24 o 
  -5  20   2     3323.27     3161.17    107.23 o 
 -13  21   2     3533.67     3784.32    111.80 o 
 -10  21   2     3610.47     3831.12    109.73 o 
  -7  21   2     2950.91     2911.25     96.56 o 
   0   0   3      892.95      914.31     21.77 o 
   1   1   3      404.77      352.75     10.97 o 
  -1   2   3      308.97      276.53     10.40 o 
   2   2   3      332.60      309.41     11.37 o 
  -3   3   3     1278.73     1264.17     26.93 o 
   0   3   3      592.93      556.86     11.91 o 
   3   3   3     1768.84     1726.77     26.11 o 
  -5   4   3     2248.29     2192.85     29.98 o 
  -2   4   3      651.21      612.48     22.88 o 
   1   4   3      363.12      372.69     12.08 o 
   4   4   3      591.97      605.00     18.58 o 
  -7   5   3     2655.88     2726.24     43.86 o 
  -4   5   3      136.86      136.63     14.71 o 
  -1   5   3     1415.76     1350.09     18.57 o 
   2   5   3       49.12       37.77      7.28 o 
   5   5   3      476.29      485.15     17.80 o 
  -9   6   3      622.38      595.22     22.14 o 
  -6   6   3     3687.80     3809.87     70.24 o 
  -3   6   3      753.35      716.48     27.79 o 
   0   6   3      263.91      244.35     13.38 o 
   3   6   3     1290.22     1369.80     25.95 o 
   6   6   3      320.34      306.11     16.53 o 
 -11   7   3      451.36      457.40     18.90 o 
  -8   7   3      948.24      834.52     35.13 o 
  -5   7   3     2384.44     2366.11     51.02 o 
  -2   7   3     1122.99     1125.89     35.75 o 
   1   7   3      765.99      809.15     20.72 o 
   4   7   3      100.26      107.07     10.94 o 
   7   7   3      257.92      264.43     17.71 o 
 -13   8   3       30.35       15.55     10.87 o 
 -10   8   3     1503.53     1594.43     46.95 o 
  -7   8   3      964.50      847.27     34.70 o 
  -4   8   3       20.11       13.10     11.81 o 
  -1   8   3     1609.04     1681.18     36.74 o 
   2   8   3       75.38       85.29     12.67 o 
   5   8   3      403.42      396.75     24.48 o 
   8   8   3      203.39      223.15     30.98 o 
 -15   9   3        9.51       -0.37     16.85 o 
 -12   9   3      678.98      635.68     34.78 o 
  -9   9   3      924.60      911.94     53.94 o 
  -6   9   3        4.69       -6.23     13.02 o 
  -3   9   3      636.38      687.12     25.31 o 
   0   9   3       49.25       54.76      9.69 o 
   3   9   3       25.62       49.02     12.78 o 
   6   9   3      246.66      236.81     19.52 o 
   9   9   3       53.54       53.71     28.36 o 
 -17  10   3       22.94       15.35     19.59 o 
 -14  10   3      534.23      501.44     64.18 o 
 -11  10   3     1224.76     1221.70     46.41 o 
  -8  10   3      411.98      388.90     28.09 o 
  -5  10   3     1082.54     1046.66     50.89 o 
  -2  10   3      641.09      673.61     24.31 o 
   1  10   3       67.49      118.82     20.77 o 
   4  10   3       63.23       71.69     20.65 o 
   7  10   3        5.79       11.60     19.38 o 
 -19  11   3      109.24      186.83     55.97 o 
 -16  11   3      182.45      199.38     30.41 o 
 -13  11   3      698.93      718.85     56.59 o 
 -10  11   3     1308.81     1381.74     50.86 o 
  -7  11   3      427.86      402.29     26.31 o 
  -4  11   3     1331.47     1410.40     36.55 o 
  -1  11   3      217.14      211.78     23.67 o 
   2  11   3       20.46        6.28     16.55 o 
   5  11   3      392.14      424.23     34.41 o 
   8  11   3      188.08      165.78     51.70 o 
 -18  12   3      232.28      289.35     35.11 o 
 -15  12   3      214.46      233.25     29.49 o 
 -12  12   3      168.43      144.48     34.05 o 
  -9  12   3     2947.97     2851.04     87.42 o 
  -6  12   3      361.15      368.74     30.10 o 
  -3  12   3     1252.07     1263.26     49.37 o 
   0  12   3        0.93      -15.95     21.05 o 
   3  12   3      222.16      238.72     28.84 o 
   6  12   3      115.79       84.75     45.58 o 
 -20  13   3       57.09       37.55     32.52 o 
 -17  13   3      231.53      221.93     38.40 o 
 -14  13   3      564.95      509.89     38.44 o 
 -11  13   3      497.89      504.55     36.71 o 
  -8  13   3      562.50      487.47     41.84 o 
  -5  13   3      600.48      607.00     37.10 o 
  -2  13   3      440.99      427.31     32.82 o 
   1  13   3       81.37       60.43     21.24 o 
   4  13   3       38.24       18.09     21.64 o 
   7  13   3       16.11       42.91     44.24 o 
 -19  14   3      117.14      140.08     31.71 o 
 -16  14   3       87.81       66.09     25.68 o 
 -13  14   3     1565.52     1437.40     93.15 o 
 -10  14   3     1486.95     1382.90     56.15 o 
  -7  14   3     2128.01     2082.76     66.14 o 
  -4  14   3       56.18       33.93     25.42 o 
  -1  14   3       25.43      -11.53     17.60 o 
   2  14   3      401.75      400.07     36.75 o 
   5  14   3      248.96      311.83     62.90 o 
 -18  15   3      122.15       94.48     29.26 o 
 -15  15   3       96.38      104.74     28.72 o 
 -12  15   3      270.75      257.94     34.16 o 
  -9  15   3        3.58      -24.74     16.49 o 
  -6  15   3      470.80      437.85     36.94 o 
  -3  15   3      422.26      412.18     35.71 o 
   0  15   3      105.41      124.36     27.21 o 
   3  15   3      304.47      388.05     69.30 o 
 -20  16   3      218.93      193.68     43.20 o 
 -17  16   3       69.98       45.16     30.69 o 
 -14  16   3       35.36      -28.39     22.18 o 
 -11  16   3      848.80      753.91     63.22 o 
  -8  16   3       92.06       65.44     40.05 o 
  -5  16   3       73.08       39.84     22.36 o 
  -2  16   3       26.81       -3.25     21.24 o 
   1  16   3       30.32        1.73     22.87 o 
   4  16   3      219.12      150.05     56.77 o 
 -19  17   3       28.59       33.94     28.75 o 
 -16  17   3      127.16      114.67     32.27 o 
 -13  17   3      136.50       87.15     41.15 o 
 -10  17   3      759.92      789.21     49.84 o 
  -7  17   3      144.22      125.39     39.61 o 
  -4  17   3      400.94      318.36     36.43 o 
  -1  17   3       34.01       51.21     25.00 o 
   2  17   3      131.10      151.92     59.17 o 
 -18  18   3       60.12       44.03     31.71 o 
 -15  18   3       60.49       -3.34     26.21 o 
 -12  18   3      358.28      290.28     39.34 o 
  -9  18   3      518.21      471.26     43.81 o 
  -6  18   3       15.56      -33.02     22.01 o 
  -3  18   3       71.03       61.36     27.52 o 
   0  18   3      148.21       50.37     47.17 o 
 -17  19   3       87.99       95.01     43.06 o 
 -14  19   3      542.93      611.59     51.02 o 
 -11  19   3       55.93      -18.96     39.25 o 
  -8  19   3      338.93      380.72     42.10 o 
  -5  19   3      375.22      420.29     42.64 o 
  -2  19   3       56.27       74.94     30.26 o 
 -16  20   3        1.02      -37.37     24.92 o 
 -13  20   3      401.64      365.49     44.94 o 
 -10  20   3       44.86       74.40     31.31 o 
  -7  20   3       15.61       -0.24     24.95 o 
  -4  20   3       37.37       65.66     32.71 o 
 -12  21   3       70.45       55.45     32.33 o 
  -9  21   3      376.17      473.83     49.12 o 
  -1   1   4    95942.12    97971.57    501.78 o 
  -3   2   4    57859.61    56661.15    326.74 o 
   0   2   4   120174.33   121752.76    732.23 o 
  -5   3   4    68089.35    68084.45    390.98 o 
  -2   3   4    85606.19    86288.83    891.48 o 
   1   3   4    59477.62    60287.08    345.36 o 
  -7   4   4    44767.76    43807.39    266.73 o 
  -4   4   4    57247.23    55484.63    395.34 o 
  -1   4   4    35257.02    34148.96    226.75 o 
   2   4   4    61283.09    60998.47    352.85 o 
  -9   5   4    36718.02    34955.23    225.01 o 
  -6   5   4   102887.75   106443.45    831.26 o 
  -3   5   4    35192.83    34289.68    303.33 o 
   0   5   4    54428.95    54314.61    315.96 o 
   3   5   4    46741.00    46317.07    279.96 o 
 -11   6   4    18314.69    17838.26    137.18 o 
  -8   6   4    39086.60    37516.79    239.08 o 
  -5   6   4    34062.43    32755.33    295.80 o 
  -2   6   4    52274.38    51771.67    442.98 o 
   1   6   4    48611.59    48714.53    287.44 o 
   4   6   4    27545.79    25469.36    173.99 o 
 -13   7   4    22031.41    22246.44    167.90 o 
 -10   7   4    20877.64    20746.54    167.82 o 
  -7   7   4    68505.07    67300.07    563.92 o 
  -4   7   4    60497.21    61703.42    521.36 o 
  -1   7   4    40360.68    39189.72    351.22 o 
   2   7   4    50851.94    50362.09    302.34 o 
   5   7   4    22969.26    21666.87    159.10 o 
 -15   8   4    15387.01    14710.28    197.47 o 
 -12   8   4    28199.11    26964.46    211.90 o 
  -9   8   4    17554.77    17097.89    271.55 o 
  -6   8   4    36786.04    34960.69    324.27 o 
  -3   8   4    54552.06    53339.05    502.74 o 
   0   8   4    37826.57    37871.16    325.43 o 
   3   8   4    38291.16    37441.29    313.57 o 
   6   8   4    14014.05    13000.90    115.51 o 
 -17   9   4    13231.82    12958.68    178.48 o 
 -14   9   4    18509.24    17373.76    241.66 o 
 -11   9   4    34072.60    33252.00    323.86 o 
  -8   9   4    41406.57    41080.11    378.50 o 
  -5   9   4    34558.08    32742.93    312.88 o 
  -2   9   4    41903.93    40965.45    378.53 o 
   1   9   4    34336.20    33148.81    268.38 o 
   4   9   4    25102.64    24414.51    221.17 o 
   7   9   4    17307.83    16567.84    176.84 o 
 -16  10   4    15938.02    14997.67    167.26 o 
 -13  10   4    20550.91    19435.93    224.25 o 
 -10  10   4    30909.17    29054.17    294.54 o 
  -7  10   4    35350.92    34858.13    335.98 o 
  -4  10   4    32932.18    31657.81    310.97 o 
  -1  10   4    24849.28    23881.13    253.27 o 
   2  10   4    17712.06    16616.31    201.09 o 
   5  10   4    19580.36    19853.06    234.35 o 
   8  10   4     5915.45     5425.22    136.14 o 
 -18  11   4    11235.96    11423.07    297.44 o 
 -15  11   4    13231.27    13018.79    179.16 o 
 -12  11   4    21920.89    21597.59    244.55 o 
  -9  11   4    49355.32    47988.94    444.72 o 
  -6  11   4    25877.40    25542.34    269.11 o 
  -3  11   4    24234.85    22772.76    247.89 o 
   0  11   4    24093.60    23163.14    255.28 o 
   3  11   4    14470.05    13146.15    177.72 o 
   6  11   4    10751.12    10346.88    158.63 o 
   9  11   4     5660.62     5923.42    219.61 o 
 -20  12   4     5284.96     5164.64    202.82 o 
 -17  12   4    11307.35    10749.47    166.88 o 
 -14  12   4    17961.37    17820.88    282.88 o 
 -11  12   4    17237.18    16643.22    207.14 o 
  -8  12   4    25947.79    26237.21    281.54 o 
  -5  12   4    26217.25    25177.42    271.84 o 
  -2  12   4    26496.40    25147.69    333.66 o 
   1  12   4     9957.67     9893.24    149.88 o 
   4  12   4     9047.20     8273.95    139.33 o 
   7  12   4     6977.59     6523.09    229.47 o 
 -19  13   4     8245.47     7994.62    161.84 o 
 -16  13   4     6597.73     6294.15    136.38 o 
 -13  13   4    18329.81    18004.22    226.34 o 
 -10  13   4    10464.93     9772.57    150.03 o 
  -7  13   4    16940.25    16559.44    264.53 o 
  -4  13   4    31488.66    30769.63    352.88 o 
  -1  13   4     7565.56     6539.35    118.52 o 
   2  13   4    17608.56    17197.20    220.82 o 
   5  13   4     8031.41     7627.60    170.24 o 
 -18  14   4     8420.17     8079.72    150.62 o 
 -15  14   4    15911.47    15836.01    216.27 o 
 -12  14   4    13885.44    13519.99    216.65 o 
  -9  14   4     9953.76     9599.84    151.68 o 
  -6  14   4    28316.49    28717.62    312.21 o 
  -3  14   4    10076.88     9661.53    152.17 o 
   0  14   4    15230.11    14890.32    203.04 o 
   3  14   4    11241.07    11252.18    174.34 o 
   6  14   4     5248.05     4967.14    206.02 o 
 -20  15   4     5657.30     5654.37    239.69 o 
 -17  15   4     5627.67     5610.41    124.11 o 
 -14  15   4    12772.16    12388.42    188.08 o 
 -11  15   4    13747.58    13400.78    192.87 o 
  -8  15   4    13656.17    12704.62    184.21 o 
  -5  15   4    10532.83     9724.91    156.12 o 
  -2  15   4    14121.26    13475.15    192.24 o 
   1  15   4    10933.35     9790.77    187.86 o 
   4  15   4     7426.47     7684.85    260.92 o 
 -19  16   4     5092.77     5059.89    123.83 o 
 -16  16   4     9452.44     9069.64    162.95 o 
 -13  16   4    15243.70    15222.95    216.45 o 
 -10  16   4    13988.40    13542.37    197.96 o 
  -7  16   4    12179.06    11417.96    177.07 o 
  -4  16   4    17409.29    16737.96    225.76 o 
  -1  16   4     9451.41     9390.03    160.84 o 
   2  16   4     7157.28     6480.99    133.02 o 
 -18  17   4     3232.61     2950.11    133.80 o 
 -15  17   4     8765.97     8845.75    184.14 o 
 -12  17   4    12381.58    12121.63    292.61 o 
  -9  17   4    12231.25    11931.25    197.23 o 
  -6  17   4    11387.39    10556.10    173.60 o 
  -3  17   4     7951.44     6819.43    136.32 o 
   0  17   4     7692.96     7847.17    334.51 o 
 -17  18   4     6589.00     6522.73    144.33 o 
 -14  18   4     7538.30     7246.30    151.99 o 
 -11  18   4    10851.36    10556.54    180.28 o 
  -8  18   4    11408.05    11262.45    185.04 o 
  -5  18   4    11550.26    10784.38    181.21 o 
  -2  18   4     6873.85     6755.41    141.13 o 
 -16  19   4     6581.15     6297.72    214.68 o 
 -13  19   4     6439.75     6457.40    141.52 o 
 -10  19   4     8372.89     8053.15    158.16 o 
  -7  19   4     6160.15     5961.37    133.84 o 
  -4  19   4     6019.51     5735.36    131.26 o 
 -15  20   4     5705.84     5674.84    246.80 o 
 -12  20   4     5381.51     5362.49    131.72 o 
  -9  20   4     6779.96     6815.94    147.49 o 
  -6  20   4     5957.06     6320.72    142.13 o 
 -11  21   4     5100.74     4857.24    128.12 o 
   0   1   5       65.79       51.08      7.23 o 
  -2   2   5      830.17      809.33     19.63 o 
   1   2   5       55.09       45.99      8.84 o 
  -4   3   5      195.17      198.35     15.74 o 
  -1   3   5     2445.38     2441.01     34.60 o 
   2   3   5      311.06      302.80     13.38 o 
  -6   4   5       33.93       34.86      8.74 o 
  -3   4   5      984.89     1017.84     28.44 o 
   0   4   5      273.69      265.68     11.10 o 
   3   4   5       76.78       41.62      8.66 o 
  -8   5   5      451.86      513.40     24.85 o 
  -5   5   5     2765.47     2719.06     46.74 o 
  -2   5   5      394.18      395.40     27.60 o 
   1   5   5      443.01      426.78     14.22 o 
   4   5   5      167.84      147.22     19.25 o 
 -10   6   5      257.83      236.45     15.70 o 
  -7   6   5     1173.31     1148.92     33.18 o 
  -4   6   5      134.82      114.85     16.23 o 
  -1   6   5      108.43      103.84     10.73 o 
   2   6   5      384.61      361.32     26.46 o 
   5   6   5      271.11      259.64     16.23 o 
 -12   7   5      446.84      449.65     21.42 o 
  -9   7   5      846.59      843.20     31.21 o 
  -6   7   5      110.66      101.65     16.46 o 
  -3   7   5     2728.09     2767.54     72.83 o 
   0   7   5      185.05      144.12     14.58 o 
   3   7   5       26.25       21.47      8.88 o 
   6   7   5      493.59      435.83     21.16 o 
 -14   8   5       37.46       11.26     12.67 o 
 -11   8   5      264.54      222.13     22.65 o 
  -8   8   5      397.00      399.36     26.87 o 
  -5   8   5      141.15      128.01     18.57 o 
  -2   8   5      604.68      617.67     32.61 o 
   1   8   5      596.02      535.97     27.54 o 
   4   8   5      835.55      748.16     32.35 o 
   7   8   5       35.11       29.39     17.95 o 
 -16   9   5      191.25      135.45     27.79 o 
 -13   9   5        9.59       -1.99     18.43 o 
 -10   9   5      566.49      550.06     33.07 o 
  -7   9   5      794.77      847.86     38.29 o 
  -4   9   5      399.13      424.20     28.56 o 
  -1   9   5      316.48      320.44     27.24 o 
   2   9   5      803.00      701.73     38.77 o 
   5   9   5      467.91      537.75     38.02 o 
   8   9   5       37.51       18.76     23.33 o 
 -18  10   5      127.21      133.53     46.64 o 
 -15  10   5      377.85      367.24     55.22 o 
 -12  10   5      503.74      439.10     33.17 o 
  -9  10   5      712.49      606.49     50.23 o 
  -6  10   5      174.21      195.62     23.89 o 
  -3  10   5      269.95      256.53     37.91 o 
   0  10   5       26.75        4.24     16.76 o 
   3  10   5      282.45      258.35     29.53 o 
   6  10   5       51.81       79.15     26.03 o 
   9  10   5      136.02      215.43     48.24 o 
 -17  11   5      261.67      230.22     39.63 o 
 -14  11   5       38.50       43.12     21.28 o 
 -11  11   5     1351.90     1298.78     52.27 o 
  -8  11   5      361.12      327.85     30.35 o 
  -5  11   5       70.91       68.25     18.93 o 
  -2  11   5      329.14      319.48     30.06 o 
   1  11   5      164.25      189.07     27.13 o 
   4  11   5      302.31      267.88     32.56 o 
   7  11   5      171.32      230.86     32.76 o 
 -19  12   5        0.11       33.85     46.11 o 
 -16  12   5      164.12      150.40     29.40 o 
 -13  12   5      493.08      465.67     54.92 o 
 -10  12   5      392.66      360.45     32.80 o 
  -7  12   5      881.54      796.15     49.68 o 
  -4  12   5      301.65      347.61     31.96 o 
  -1  12   5      858.50      774.71     44.37 o 
   2  12   5      455.97      453.67     38.56 o 
   5  12   5      160.65      146.51     30.48 o 
   8  12   5       93.88       34.91     49.04 o 
 -18  13   5       35.93        2.16     34.60 o 
 -15  13   5      571.79      535.49     64.46 o 
 -12  13   5      678.64      586.29     41.61 o 
  -9  13   5       39.28       69.63     22.07 o 
  -6  13   5     1570.05     1558.13     58.83 o 
  -3  13   5      971.69      903.32     46.86 o 
   0  13   5      202.08      195.59     30.02 o 
   3  13   5      200.68      197.37     43.44 o 
   6  13   5       90.69       66.48     33.72 o 
 -20  14   5      116.83       91.15     61.30 o 
 -17  14   5      422.66      361.83     41.75 o 
 -14  14   5      104.18       79.64     29.04 o 
 -11  14   5      619.57      600.66     42.63 o 
  -8  14   5      690.81      753.77     45.43 o 
  -5  14   5      518.71      463.54     37.72 o 
  -2  14   5       97.16       51.34     25.03 o 
   1  14   5      383.41      283.39     34.82 o 
   4  14   5       93.14       96.56     28.91 o 
 -19  15   5      121.36      121.17     33.47 o 
 -16  15   5      132.23      115.42     31.40 o 
 -13  15   5      480.73      496.54     42.90 o 
 -10  15   5      105.38       96.17     27.29 o 
  -7  15   5      204.18      256.64     41.96 o 
  -4  15   5      273.23      212.33     31.47 o 
  -1  15   5      311.17      378.17     43.53 o 
   2  15   5      693.62      670.26     48.61 o 
 -18  16   5      111.96       96.29     32.98 o 
 -15  16   5       61.25        6.94     26.89 o 
 -12  16   5      352.79      433.18     42.39 o 
  -9  16   5      402.79      373.55     39.31 o 
  -6  16   5       21.93      -18.82     29.00 o 
  -3  16   5      171.67      122.75     28.59 o 
   0  16   5      156.41       77.28     42.59 o 
   3  16   5       77.60       66.98     97.95 o 
 -17  17   5      445.28      457.00     47.34 o 
 -14  17   5      276.88      334.15     70.91 o 
 -11  17   5      133.79      123.35     34.50 o 
  -8  17   5       84.71       61.96     26.88 o 
  -5  17   5      249.19      281.98     37.36 o 
  -2  17   5       70.83       39.74     27.08 o 
   1  17   5       70.64       88.50     32.70 o 
 -16  18   5       46.96       -9.09     27.62 o 
 -13  18   5        2.51      -17.92     29.10 o 
 -10  18   5      371.18      402.08     54.17 o 
  -7  18   5      125.64      205.55     52.44 o 
  -4  18   5      110.39      131.14     32.56 o 
  -1  18   5       87.75      167.29     36.57 o 
 -15  19   5       34.60       72.03     33.03 o 
 -12  19   5       59.08      107.91     33.23 o 
  -9  19   5       40.00        7.55     25.74 o 
  -6  19   5       55.56       33.42     28.39 o 
  -3  19   5      169.27      190.65     36.35 o 
 -14  20   5      250.09      275.12     44.67 o 
 -11  20   5        9.66        5.99     27.83 o 
  -8  20   5      196.63      248.80     41.28 o 
   0   0   6    23252.96    22234.94    210.09 o 
   1   1   6    69242.84    69276.76    401.52 o 
  -1   2   6    44746.79    44606.49    328.87 o 
   2   2   6    36614.98    35298.85    222.53 o 
  -3   3   6    46482.80    45512.63    338.48 o 
   0   3   6    53305.77    54191.56    319.99 o 
   3   3   6    50201.80    48098.04    294.53 o 
  -5   4   6    46976.75    45395.82    281.38 o 
  -2   4   6    13025.75    11278.43    133.58 o 
   1   4   6    36554.60    36687.42    228.37 o 
   4   4   6    35460.75    33925.47    222.23 o 
  -7   5   6    37859.97    36756.30    238.83 o 
  -4   5   6    38803.02    36974.34    333.71 o 
  -1   5   6    37519.78    36437.37    281.00 o 
   2   5   6    31906.89    31608.55    204.12 o 
   5   5   6    24625.38    24617.83    176.38 o 
  -9   6   6    31504.78    29841.59    206.04 o 
  -6   6   6    34385.68    33108.89    307.34 o 
  -3   6   6    24604.10    22802.89    231.94 o 
   0   6   6    32098.53    30760.83    217.55 o 
   3   6   6    16503.46    15454.24    118.63 o 
   6   6   6    14310.97    13983.47    135.80 o 
 -11   7   6     8669.00     8261.84     86.97 o 
  -8   7   6    23701.30    22581.25    202.04 o 
  -5   7   6    36871.63    34825.02    326.96 o 
  -2   7   6    39750.29    39725.18    370.00 o 
   1   7   6    19351.01    18261.82    145.52 o 
   4   7   6    24269.68    24351.44    273.55 o 
   7   7   6    12114.70    11841.17    144.27 o 
 -13   8   6    20599.66    19814.01    161.49 o 
 -10   8   6    10194.75     9415.27    114.38 o 
  -7   8   6    28135.20    25757.76    261.41 o 
  -4   8   6    27315.53    25331.57    260.56 o 
  -1   8   6    25468.15    24295.48    258.31 o 
   2   8   6    32114.95    30521.08    328.35 o 
   5   8   6    13407.29    12582.12    177.21 o 
   8   8   6    13216.90    12874.63    249.31 o 
 -15   9   6    10402.31     9554.24    272.25 o 
 -12   9   6    24769.34    24470.47    227.91 o 
  -9   9   6    13249.36    12870.12    183.58 o 
  -6   9   6    26658.96    24665.07    259.05 o 
  -3   9   6    27554.90    26416.67    275.54 o 
   0   9   6    19735.25    19249.04    225.23 o 
   3   9   6    20465.52    20079.94    239.36 o 
   6   9   6    12849.85    12435.35    181.97 o 
   9   9   6     5309.63     5339.18    117.99 o 
 -17  10   6     7778.66     6686.73    220.41 o 
 -14  10   6    10021.57     9463.33    144.71 o 
 -11  10   6    30898.02    29159.72    303.42 o 
  -8  10   6    25178.94    23840.46    258.76 o 
  -5  10   6    19307.04    18051.74    212.17 o 
  -2  10   6    23294.73    21072.65    240.53 o 
   1  10   6    21117.93    20070.95    239.30 o 
   4  10   6    17208.13    16967.58    223.62 o 
   7  10   6     8425.42     7812.91    143.24 o 
 -16  11   6     8744.51     8203.06    239.87 o 
 -13  11   6    12322.80    11475.29    166.06 o 
 -10  11   6    24882.84    24109.97    267.87 o 
  -7  11   6    19361.47    18747.54    222.51 o 
  -4  11   6    23696.61    22420.67    254.02 o 
  -1  11   6    14936.99    13905.38    205.53 o 
   2  11   6     7987.15     7760.64    136.27 o 
   5  11   6    10003.69     9888.19    227.59 o 
   8  11   6     4046.22     3712.69    122.73 o 
 -18  12   6     8299.27     7962.57    251.86 o 
 -15  12   6     7862.90     7113.52    135.73 o 
 -12  12   6    15271.11    13919.80    254.10 o 
  -9  12   6    17450.45    16325.52    255.00 o 
  -6  12   6    17748.53    16378.63    208.67 o 
  -3  12   6    27358.90    25522.93    285.73 o 
   0  12   6     6810.94     6342.33    134.07 o 
   3  12   6    13556.23    12368.13    186.20 o 
   6  12   6     7234.04     6867.16    137.61 o 
 -17  13   6     7681.90     7233.43    292.37 o 
 -14  13   6    15843.07    14958.57    207.64 o 
 -11  13   6     6147.72     5455.53    161.17 o 
  -8  13   6    15392.66    15317.76    204.52 o 
  -5  13   6    21790.44    20749.09    251.45 o 
  -2  13   6     6681.63     6208.22    122.60 o 
   1  13   6    10312.34     9649.52    161.36 o 
   4  13   6     6970.55     6824.61    137.78 o 
 -19  14   6     5624.37     5735.52    226.28 o 
 -16  14   6     5651.51     5116.56    117.29 o 
 -13  14   6    13360.25    12680.65    213.30 o 
 -10  14   6     8788.92     8306.84    145.81 o 
  -7  14   6    11364.29    10526.23    365.11 o 
  -4  14   6     9348.72     8369.08    146.08 o 
  -1  14   6    14091.46    13576.50    199.69 o 
   2  14   6     9759.93     9428.51    180.96 o 
   5  14   6     3901.89     3742.47    104.64 o 
 -18  15   6     5316.47     4810.66    119.59 o 
 -15  15   6     9366.21     8724.26    158.68 o 
 -12  15   6     9577.78     9295.01    161.68 o 
  -9  15   6     9625.17     8751.58    153.42 o 
  -6  15   6     9394.67     8764.68    153.77 o 
  -3  15   6    10380.80     9428.39    174.52 o 
   0  15   6     9553.69     9317.12    186.97 o 
   3  15   6     4183.77     3927.90    106.73 o 
 -17  16   6     4208.75     3945.02    109.11 o 
 -14  16   6     8859.14     8446.93    218.88 o 
 -11  16   6     8843.10     8099.37    152.58 o 
  -8  16   6     8442.40     7926.43    293.72 o 
  -5  16   6     9443.63     9301.57    163.97 o 
  -2  16   6     8470.11     7947.57    152.72 o 
   1  16   6     5858.24     5678.13    154.70 o 
 -16  17   6     5718.57     5217.66    128.03 o 
 -13  17   6     7249.43     7046.55    220.81 o 
 -10  17   6     9791.13     9271.01    168.50 o 
  -7  17   6     9079.36     8031.14    154.65 o 
  -4  17   6     9125.55     8518.45    225.92 o 
  -1  17   6     6120.43     6060.17    215.40 o 
 -15  18   6     5837.14     5712.79    136.91 o 
 -12  18   6     7935.18     7566.07    155.66 o 
  -9  18   6     7660.32     7581.50    157.56 o 
  -6  18   6     6528.89     6001.81    140.27 o 
  -3  18   6     6221.93     6100.00    153.69 o 
 -14  19   6     4889.00     4768.29    127.13 o 
 -11  19   6     8295.21     8170.88    165.44 o 
  -8  19   6     5965.97     5571.21    138.93 o 
  -5  19   6     6918.19     6519.05    146.68 o 
 -10  20   6     5381.67     5198.02    133.62 o 
  -1   1   7      142.09      146.78     11.42 o 
  -3   2   7      364.25      385.71     18.24 o 
   0   2   7      238.49      239.61     15.34 o 
  -5   3   7      721.36      685.00     21.67 o 
  -2   3   7      417.07      400.82     19.32 o 
   1   3   7      312.19      277.12     13.98 o 
  -7   4   7      245.19      247.56     14.99 o 
  -4   4   7      135.06      141.86     15.16 o 
  -1   4   7      146.81      126.79     14.32 o 
   2   4   7      473.81      468.88     19.73 o 
  -9   5   7     1083.89     1033.25     28.48 o 
  -6   5   7       22.53        8.09     10.64 o 
  -3   5   7      289.27      290.17     22.84 o 
   0   5   7      287.94      328.30     24.26 o 
   3   5   7      710.85      678.95     26.00 o 
 -11   6   7      453.37      370.70     23.24 o 
  -8   6   7      136.08      119.50     15.32 o 
  -5   6   7       17.03       20.73     12.43 o 
  -2   6   7      336.59      319.17     26.67 o 
   1   6   7     1050.13     1050.30     32.94 o 
   4   6   7      543.83      498.60     23.55 o 
 -13   7   7      181.89      164.49     22.66 o 
 -10   7   7      113.45      105.54     16.12 o 
  -7   7   7      633.11      635.36     38.69 o 
  -4   7   7      443.78      442.81     29.18 o 
  -1   7   7      101.31       58.31     17.98 o 
   2   7   7      679.50      635.75     38.19 o 
   5   7   7        6.04        3.67     18.68 o 
 -15   8   7      103.51       81.04     31.78 o 
 -12   8   7      107.46       66.35     17.73 o 
  -9   8   7      417.36      373.15     33.60 o 
  -6   8   7       87.21       68.37     17.85 o 
  -3   8   7       48.70       35.71     16.57 o 
   0   8   7      526.01      503.12     34.86 o 
   3   8   7      666.47      584.99     43.04 o 
   6   8   7       11.00       -2.22     21.08 o 
 -17   9   7        4.78       29.35     29.82 o 
 -14   9   7      113.93       72.04     22.98 o 
 -11   9   7      291.50      276.04     28.05 o 
  -8   9   7      138.28      109.94     20.76 o 
  -5   9   7      166.56      130.53     21.74 o 
  -2   9   7      182.52      150.12     24.63 o 
   1   9   7     1621.81     1539.28     59.12 o 
   4   9   7      991.07      886.82     52.55 o 
   7   9   7       86.10      102.33     28.61 o 
 -19  10   7      112.47      131.66     55.17 o 
 -16  10   7      366.10      393.65     65.56 o 
 -13  10   7      274.70      232.04     28.44 o 
 -10  10   7      187.32      167.07     25.12 o 
  -7  10   7       31.43        4.26     29.90 o 
  -4  10   7       41.71       23.36     17.68 o 
  -1  10   7      458.23      388.39     34.72 o 
   2  10   7      632.36      532.15     39.55 o 
   5  10   7      223.62      202.09     38.71 o 
   8  10   7      171.32      160.49     33.09 o 
 -15  11   7        5.73      -30.69     25.99 o 
 -12  11   7      277.33      225.88     29.24 o 
  -9  11   7      914.69      849.28     43.93 o 
  -6  11   7      252.50      244.64     28.55 o 
  -3  11   7       86.63      102.98     33.19 o 
   0  11   7      242.10      226.95     46.70 o 
   3  11   7      162.75      142.42     29.22 o 
   6  11   7       12.61      -13.01     23.77 o 
 -17  12   7       87.02       17.86     44.51 o 
 -14  12   7       73.06       45.36     22.83 o 
 -11  12   7        7.38      -26.28     17.52 o 
  -8  12   7        3.57      -24.74     16.50 o 
  -5  12   7       25.22       35.05     20.76 o 
  -2  12   7      621.31      614.81     64.65 o 
   1  12   7      403.26      356.61     36.96 o 
   4  12   7       74.47       49.15     43.07 o 
   7  12   7       60.26       54.98     30.96 o 
 -16  13   7      134.11      113.20     85.82 o 
 -13  13   7      719.57      634.74     44.80 o 
 -10  13   7       70.00       71.36     23.71 o 
  -7  13   7      121.56      121.39     26.33 o 
  -4  13   7      569.48      447.00     38.63 o 
  -1  13   7      191.26      267.74     45.27 o 
   2  13   7       95.75       61.83     27.46 o 
   5  13   7        3.41       -0.76     25.25 o 
 -18  14   7      187.01      150.58     64.50 o 
 -15  14   7       35.10       12.34     25.34 o 
 -12  14   7       19.97      -15.82     20.77 o 
  -9  14   7      125.96       67.91     24.96 o 
  -6  14   7        5.47        6.57     21.00 o 
  -3  14   7      206.06      198.02     31.72 o 
   0  14   7      822.56      796.86     52.44 o 
   3  14   7      106.92       74.22     37.47 o 
 -17  15   7      228.76      180.66     36.29 o 
 -14  15   7      149.16      155.52     44.13 o 
 -11  15   7      201.63      171.67     31.93 o 
  -8  15   7      277.92      259.05     35.00 o 
  -5  15   7      134.69       80.00     27.09 o 
  -2  15   7      251.75      310.06     38.68 o 
   1  15   7      209.09      237.02     44.06 o 
 -16  16   7      264.47      287.60     41.46 o 
 -13  16   7      233.77      201.89     35.65 o 
 -10  16   7       60.63       45.67     25.29 o 
  -7  16   7      392.09      425.84     44.24 o 
  -4  16   7       33.96        2.95     24.29 o 
  -1  16   7       13.42        2.07     25.06 o 
 -15  17   7      133.14       61.79     30.50 o 
 -12  17   7       13.37      -13.60     23.50 o 
  -9  17   7      253.02      230.43     37.51 o 
  -6  17   7       64.08        8.05     23.66 o 
  -3  17   7      177.20      189.54     36.93 o 
 -14  18   7        1.44       15.72     27.03 o 
 -11  18   7      172.08      154.79     35.39 o 
  -8  18   7       15.97       -6.77     25.53 o 
  -5  18   7       46.89       77.20     31.31 o 
 -10  19   7      424.15      411.90     46.16 o 
  -7  19   7      152.95      106.65     33.79 o 
   0   1   8    26414.79    25590.55    176.60 o 
  -2   2   8    18556.23    17295.19    161.33 o 
   1   2   8    25103.96    25077.74    174.53 o 
  -4   3   8    24428.06    23822.62    186.90 o 
  -1   3   8    12571.66    12231.53    126.31 o 
   2   3   8    19904.59    19102.39    155.12 o 
  -6   4   8    24719.79    23477.72    172.23 o 
  -3   4   8    10178.81     9510.07    110.36 o 
   0   4   8    14139.76    13829.42    123.67 o 
   3   4   8    16408.85    15378.57    124.24 o 
  -8   5   8    27179.33    26696.95    209.41 o 
  -5   5   8    19676.36    18804.43    177.87 o 
  -2   5   8    15583.53    14498.92    180.06 o 
   1   5   8    15471.13    15067.17    133.59 o 
   4   5   8    13168.18    12367.84    124.12 o 
 -10   6   8     5566.18     5486.12     79.17 o 
  -7   6   8    12803.53    12141.87    133.00 o 
  -4   6   8    15531.05    13998.73    170.97 o 
  -1   6   8    18580.50    18006.33    210.67 o 
   2   6   8     7815.63     7435.32    100.82 o 
   5   6   8     6930.11     6104.37    118.84 o 
 -12   7   8    11187.01    11102.81    124.71 o 
  -9   7   8     6466.82     6019.02     88.61 o 
  -6   7   8    18664.34    18076.46    205.74 o 
  -3   7   8    15100.20    13849.13    175.84 o 
   0   7   8    15976.97    15230.74    194.29 o 
   3   7   8    20491.02    20580.53    294.48 o 
   6   7   8     9704.93     9086.24    155.06 o 
 -14   8   8     8408.89     8253.07    230.14 o 
 -11   8   8     9198.38     8674.96    118.02 o 
  -8   8   8     8125.48     7404.93    117.37 o 
  -5   8   8    11213.38    10673.96    149.66 o 
  -2   8   8    11896.64    11296.81    183.07 o 
   1   8   8     9640.89     9083.28    145.95 o 
   4   8   8     8985.91     8758.51    150.08 o 
   7   8   8     6411.70     6382.10    131.62 o 
 -16   9   8     5458.43     5090.01    200.96 o 
 -13   9   8     7687.47     7126.19    130.05 o 
 -10   9   8    12796.02    12469.88    167.34 o 
  -7   9   8    17265.40    15759.35    195.86 o 
  -4   9   8    12141.63    11610.84    163.50 o 
  -1   9   8    15350.89    14831.28    205.75 o 
   2   9   8    16724.65    15383.16    299.24 o 
   5   9   8     9702.00     9314.56    180.18 o 
   8   9   8     6373.34     6505.69    138.28 o 
 -18  10   8     4363.59     3968.23    185.23 o 
 -12  10   8    10514.83    10030.92    150.96 o 
  -9  10   8    11501.12    10269.80    196.70 o 
  -6  10   8    11246.38    10418.59    154.84 o 
  -3  10   8    13693.44    12958.41    181.97 o 
   0  10   8     6051.87     5486.51    113.62 o 
   3  10   8     7615.38     7104.22    181.96 o 
   6  10   8     6280.78     5759.31    128.42 o 
 -14  11   8     7480.12     6987.63    159.55 o 
 -11  11   8    10349.88     9139.57    233.11 o 
  -8  11   8    12052.77    11814.39    171.55 o 
  -5  11   8    14186.15    12912.75    278.75 o 
  -2  11   8    11657.26    10671.06    166.95 o 
   1  11   8     9165.20     9117.28    165.62 o 
   4  11   8     6802.83     6183.47    132.82 o 
   7  11   8     4400.77     4213.32    113.59 o 
 -16  12   8     4925.35     4423.44    185.23 o 
 -13  12   8    11078.34    10479.74    165.97 o 
 -10  12   8     6412.67     5813.52    116.97 o 
  -7  12   8     9075.05     8501.64    144.51 o 
  -4  12   8    15349.92    14043.21    199.59 o 
  -1  12   8     4563.75     4193.46    103.51 o 
   2  12   8     4860.55     4638.06    113.15 o 
   5  12   8     7349.66     7067.77    147.53 o 
 -15  13   8     3516.32     3481.04    119.23 o 
 -12  13   8     9245.27     8960.47    179.90 o 
  -9  13   8     6607.98     6008.46    122.30 o 
  -6  13   8     7555.42     6783.93    166.70 o 
  -3  13   8     9065.02     8601.69    153.95 o 
   0  13   8     3993.89     3561.46    103.66 o 
   3  13   8     7569.61     7250.48    208.29 o 
 -17  14   8     5393.45     5265.38    217.21 o 
 -14  14   8     7503.01     6609.42    136.29 o 
 -11  14   8     5430.40     5480.49    121.05 o 
  -8  14   8     6768.43     6074.82    127.52 o 
  -5  14   8     7723.99     7546.01    144.88 o 
  -2  14   8     5426.52     5210.39    121.84 o 
   1  14   8     7577.31     7323.57    150.69 o 
 -16  15   8     3663.10     3414.57    126.16 o 
 -13  15   8     5075.85     4761.84    133.70 o 
 -10  15   8     5997.28     5270.26    121.69 o 
  -7  15   8     4009.60     3476.57     98.38 o 
  -4  15   8     4794.81     4322.96    111.84 o 
  -1  15   8     7797.78     7876.04    157.52 o 
 -15  16   8     7114.46     6864.97    148.18 o 
 -12  16   8     3764.14     3278.93     99.49 o 
  -9  16   8     6758.17     6290.89    138.04 o 
  -6  16   8     7379.32     7306.78    149.96 o 
  -3  16   8     5699.21     5381.69    129.87 o 
   0  16   8     4342.60     4301.16    118.48 o 
 -14  17   8     4637.33     4252.56    117.27 o 
 -11  17   8     5187.62     5068.12    127.03 o 
  -8  17   8     4543.94     4087.19    113.43 o 
  -5  17   8     4033.63     3825.65    112.64 o 
 -10  18   8     6760.04     6478.13    148.69 o 
  -7  18   8     4751.29     4596.50    124.24 o 
   0   0   9     1636.09     1700.67     83.15 o 
   1   1   9     1136.36     1156.84     33.51 o 
  -1   2   9      207.03      194.95     16.25 o 
   2   2   9     1071.10     1048.29     28.87 o 
  -3   3   9      723.56      672.01     29.11 o 
   0   3   9        9.35       13.73     11.10 o 
   3   3   9     2848.68     2792.39     46.18 o 
  -5   4   9      582.51      560.78     27.42 o 
  -2   4   9      685.47      676.58     44.19 o 
   1   4   9      133.35      120.60     15.29 o 
   4   4   9      172.80      162.20     18.17 o 
  -7   5   9      503.46      469.56     25.86 o 
  -4   5   9      661.29      586.10     33.12 o 
  -1   5   9      883.87      875.72     33.15 o 
   2   5   9      191.69      214.83     22.19 o 
   5   5   9     1015.86      957.17     60.27 o 
  -9   6   9      557.22      535.16     34.33 o 
  -6   6   9      144.93      106.07     25.38 o 
  -3   6   9      236.92      192.20     24.62 o 
   0   6   9     1130.71     1231.32     50.97 o 
   3   6   9      746.48      618.16     55.45 o 
   6   6   9       14.53       16.53     21.28 o 
 -11   7   9       85.97       72.83     21.33 o 
  -8   7   9      776.27      725.23     33.37 o 
  -5   7   9      150.23      140.34     23.90 o 
  -2   7   9      146.34      121.37     23.62 o 
   1   7   9     1305.29     1210.08     92.51 o 
   4   7   9      147.45      201.76     31.76 o 
   7   7   9      113.22       83.19     53.40 o 
 -13   8   9      243.77      317.16     62.10 o 
 -10   8   9       10.72       -6.64     14.24 o 
  -7   8   9      153.13      188.09     25.14 o 
  -4   8   9      226.99      210.72     26.85 o 
  -1   8   9        5.68       -0.22     17.92 o 
   2   8   9      435.86      394.02     36.77 o 
   5   8   9       37.89       16.63     37.98 o 
   8   8   9      136.83      166.04     35.10 o 
 -15   9   9      239.87      234.80     59.17 o 
 -12   9   9      236.69      291.08     39.05 o 
  -9   9   9      179.32      169.55     24.93 o 
  -6   9   9      395.71      383.34     50.34 o 
  -3   9   9       26.63       32.59     20.73 o 
   0   9   9      557.49      574.47     41.85 o 
   3   9   9      341.90      293.83     36.04 o 
   6   9   9      188.80      212.51     35.74 o 
 -17  10   9       49.19      -43.71     39.45 o 
 -11  10   9      129.31      154.97     26.45 o 
  -8  10   9      319.90      281.36     30.29 o 
  -5  10   9       17.21        5.59     19.08 o 
  -2  10   9       94.88       82.21     25.97 o 
   1  10   9      220.23      165.29     30.67 o 
   4  10   9       60.30       46.38     25.57 o 
   7  10   9      143.33       83.97     32.99 o 
 -13  11   9       39.82       59.55     30.63 o 
 -10  11   9      589.81      531.39     39.37 o 
  -7  11   9       56.57       42.35     22.11 o 
  -4  11   9      458.55      463.46     39.26 o 
  -1  11   9      519.61      573.60     43.38 o 
   2  11   9       64.96      100.10     28.87 o 
   5  11   9       58.70       96.85     31.75 o 
 -15  12   9        0.67      -31.98     41.04 o 
 -12  12   9      275.97      272.49     33.72 o 
  -9  12   9       31.00       -0.65     19.21 o 
  -6  12   9      769.62      675.65     44.95 o 
  -3  12   9       89.57       48.25     36.56 o 
   0  12   9       16.96       17.73     22.80 o 
   3  12   9      146.04      176.95     35.06 o 
 -14  13   9       18.68        2.93     30.43 o 
 -11  13   9      190.19      197.55     31.85 o 
  -8  13   9      253.57      250.78     34.19 o 
  -5  13   9      200.57      154.33     31.23 o 
  -2  13   9      470.21      384.15     41.11 o 
   1  13   9       62.88       58.75     27.86 o 
 -16  14   9       70.57       31.98     53.57 o 
 -13  14   9       30.17       71.61     28.45 o 
 -10  14   9      427.45      422.33     55.32 o 
  -7  14   9       87.21       90.86     27.12 o 
  -4  14   9       92.93       53.28     27.68 o 
  -1  14   9      238.90      306.60     39.32 o 
   2  14   9      137.84       90.60     33.67 o 
 -15  15   9      389.81      351.20     53.62 o 
 -12  15   9       79.79      107.80     30.85 o 
  -9  15   9      249.62      259.49     37.41 o 
  -6  15   9      286.31      276.36     38.72 o 
  -3  15   9      105.59      121.11     33.00 o 
   0  15   9      180.72      260.16     41.62 o 
 -14  16   9      210.99      295.98     43.25 o 
 -11  16   9       77.76       68.20     42.16 o 
  -8  16   9      335.29      251.89     38.96 o 
  -5  16   9       51.38       62.75     29.24 o 
  -2  16   9       69.65       34.40     29.85 o 
 -10  17   9       51.81       65.72     32.23 o 
  -7  17   9      375.48      406.20     46.37 o 
  -1   1  10    35285.50    33421.43    279.51 o 
  -3   2  10    27373.16    25697.02    251.86 o 
   0   2  10    20774.20    19695.29    189.84 o 
  -5   3  10    41346.05    39487.97    291.21 o 
  -2   3  10    16415.67    15567.80    188.17 o 
   1   3  10    35541.95    33980.82    258.79 o 
  -7   4  10    27897.58    26275.40    275.94 o 
  -4   4  10    21234.12    19701.19    192.55 o 
  -1   4  10    29708.09    28162.93    248.87 o 
   2   4  10    20476.95    19115.34    196.28 o 
  -9   5  10    19617.36    19065.82    416.57 o 
  -6   5  10    28673.72    26883.78    277.16 o 
  -3   5  10    27036.48    24865.62    268.89 o 
   0   5  10    18965.56    17417.96    217.50 o 
   3   5  10    17544.91    16857.01    222.12 o 
 -11   6  10    13939.01    12961.80    241.53 o 
  -8   6  10    16401.24    15388.23    195.30 o 
  -5   6  10    26875.62    24747.45    267.88 o 
  -2   6  10    26865.71    24418.82    272.98 o 
   1   6  10    15153.62    14559.80    211.38 o 
   4   6  10    16564.39    15433.73    242.34 o 
 -13   7  10    11571.29    10834.06    313.96 o 
 -10   7  10    14417.37    13414.88    182.76 o 
  -7   7  10    13918.35    12964.22    172.48 o 
  -4   7  10    20026.32    18532.48    243.29 o 
  -1   7  10    21506.94    20399.87    264.31 o 
   2   7  10    12073.98    11373.78    177.92 o 
   5   7  10    13790.73    12822.83    200.10 o 
 -15   8  10     7973.76     8182.45    276.12 o 
 -12   8  10    11512.05    10416.69    299.84 o 
  -9   8  10    15539.90    14581.91    189.00 o 
  -6   8  10    18848.31    17830.82    219.96 o 
  -3   8  10    18852.52    17377.60    221.85 o 
   0   8  10    18450.44    17260.99    228.32 o 
   3   8  10    17033.67    15999.55    278.12 o 
   6   8  10     8270.36     7790.05    155.09 o 
 -14   9  10    10052.05     9505.46    295.04 o 
 -11   9  10    12498.59    11845.30    211.92 o 
  -8   9  10    14958.52    13183.30    183.35 o 
  -5   9  10    13540.46    13079.30    185.60 o 
  -2   9  10    18806.84    16738.04    360.39 o 
   1   9  10    13566.23    12573.08    193.57 o 
   4   9  10    10824.85    10009.08    176.78 o 
   7   9  10     9969.93     9602.10    180.64 o 
 -10  10  10    12933.85    11616.97    172.25 o 
  -7  10  10    17963.95    16992.82    222.57 o 
  -4  10  10    18299.77    17238.24    228.76 o 
  -1  10  10    15770.21    14204.86    245.79 o 
   2  10  10    12990.01    12220.68    197.43 o 
   5  10  10     9252.54     8916.07    190.81 o 
 -12  11  10    14196.56    13088.72    283.31 o 
  -9  11  10     9901.66     9262.56    168.77 o 
  -6  11  10    15675.75    14655.29    208.52 o 
  -3  11  10    19354.73    18027.91    242.68 o 
   0  11  10     7606.74     6923.73    142.31 o 
   3  11  10    11597.74    11357.77    239.15 o 
 -14  12  10     8322.07     7967.63    257.19 o 
 -11  12  10    14512.74    14075.39    318.28 o 
  -8  12  10    12267.55    11386.48    181.40 o 
  -5  12  10    14911.58    13640.63    253.63 o 
  -2  12  10    10812.12     9792.66    172.65 o 
   1  12  10     9392.73     8590.35    203.48 o 
 -13  13  10    10562.65     9649.00    210.24 o 
 -10  13  10     9824.73     9401.87    166.13 o 
  -7  13  10    12276.92    11240.80    185.66 o 
  -4  13  10    11623.72    10304.86    179.03 o 
  -1  13  10     8524.67     8186.15    300.79 o 
   2  13  10     7067.66     6636.02    150.03 o 
 -12  14  10     8246.92     7720.25    152.76 o 
  -9  14  10     9930.71     9553.48    171.85 o 
  -6  14  10     7172.63     6850.05    193.50 o 
  -3  14  10     9223.48     8856.08    169.94 o 
   0  14  10     6740.82     6600.53    196.34 o 
 -11  15  10     5698.34     4765.55    121.31 o 
  -8  15  10     8677.34     8255.76    163.99 o 
  -5  15  10     8755.37     8339.11    205.41 o 
  -2  15  10     7033.31     6485.04    148.55 o 
 -10  16  10     7330.51     6671.26    267.23 o 
  -7  16  10     4419.81     4153.13    119.20 o 
   0   1  11      265.63      221.58     30.97 o 
  -2   2  11     1286.83     1197.34     49.13 o 
   1   2  11      675.39      615.92     37.69 o 
  -4   3  11      444.32      395.77     38.82 o 
  -1   3  11      199.85      151.06     20.46 o 
   2   3  11      794.31      724.36     41.81 o 
  -6   4  11      572.67      571.41     49.50 o 
  -3   4  11      225.19      246.67     27.83 o 
   0   4  11      536.24      506.25     36.95 o 
   3   4  11      218.23      137.14     28.27 o 
  -8   5  11      362.78      322.32     40.78 o 
  -5   5  11       16.42       -1.62     17.13 o 
  -2   5  11      455.99      387.34     49.58 o 
   1   5  11      117.36      108.76     25.99 o 
   4   5  11       12.34       14.03     22.47 o 
 -10   6  11      243.72      225.21     57.83 o 
  -7   6  11      146.04      180.58     32.93 o 
  -4   6  11     1027.55      920.61     45.72 o 
  -1   6  11        2.37      -24.39     16.42 o 
   2   6  11      216.70      137.39     28.51 o 
   5   6  11      135.08      120.70     34.12 o 
 -12   7  11       66.60       74.09     46.37 o 
  -9   7  11      587.12      510.66     38.79 o 
  -6   7  11        4.63      -16.49     17.91 o 
  -3   7  11      199.04      203.33     28.88 o 
   0   7  11      648.62      627.88     45.53 o 
   3   7  11       94.49       53.71     25.77 o 
   6   7  11      158.38      116.38     31.75 o 
 -14   8  11        3.81        2.40     41.84 o 
  -8   8  11      295.34      299.64     41.23 o 
  -5   8  11       53.23       17.98     25.04 o 
  -2   8  11       56.27       37.04     22.14 o 
   1   8  11      247.59      236.65     34.81 o 
   4   8  11      175.75      251.78     37.51 o 
   7   8  11      169.47      244.93     71.43 o 
 -10   9  11       43.19       61.47     31.90 o 
  -7   9  11      296.79      282.47     33.08 o 
  -4   9  11       11.03       -0.19     20.47 o 
  -1   9  11      469.66      508.45     43.99 o 
   2   9  11      185.27      207.67     46.31 o 
   5   9  11       45.19        1.76     26.34 o 
  -9  10  11      380.48      396.98     37.95 o 
  -6  10  11      112.16      131.00     32.95 o 
  -3  10  11      130.56       97.89     29.06 o 
   0  10  11      240.23      233.79     36.09 o 
   3  10  11       34.72        3.64     27.52 o 
 -11  11  11      117.24       46.65     32.54 o 
  -8  11  11       16.00        2.66     22.19 o 
  -5  11  11      447.58      400.63     40.43 o 
  -2  11  11      357.55      390.03     50.42 o 
   1  11  11      105.80       89.91     32.03 o 
 -13  12  11       82.27       52.24     49.84 o 
 -10  12  11      151.27      120.61     30.58 o 
  -7  12  11      105.44       47.28     27.79 o 
  -4  12  11       28.90       23.37     33.38 o 
  -1  12  11       98.59      113.33     43.33 o 
 -12  13  11      138.14      197.49     45.48 o 
  -9  13  11       21.66       -0.93     23.83 o 
  -6  13  11      200.75      153.29     34.76 o 
  -3  13  11       49.97       51.51     30.84 o 
   0  13  11       71.06       33.21     32.58 o 
 -11  14  11      105.26       98.69     31.98 o 
  -8  14  11       93.97       21.33     28.06 o 
  -5  14  11      201.12      181.32     37.01 o 
  -7  15  11      199.35      102.27     58.31 o 
   0   0  12     7666.71     6988.17    203.09 o 
   1   1  12     4800.30     4296.74    255.33 o 
  -1   2  12     4194.07     4039.09    125.93 o 
   2   2  12     6835.23     6450.36    248.40 o 
  -3   3  12     3492.19     3350.84     80.52 o 
   0   3  12     7911.47     7411.97    162.96 o 
   3   3  12    10295.13     9628.86    275.58 o 
  -5   4  12     9263.75     9160.94    146.29 o 
  -2   4  12     4613.11     4057.98    113.81 o 
   1   4  12     6236.19     5753.64    118.71 o 
  -7   5  12     7157.84     6713.58    156.43 o 
  -4   5  12     5079.81     4669.58     99.33 o 
  -1   5  12     8888.29     8268.30    143.35 o 
   2   5  12     2773.03     2471.66     80.73 o 
   5   5  12     6369.79     5810.15    225.48 o 
  -9   6  12     3459.05     3272.34    162.58 o 
  -6   6  12     4290.32     3678.86    111.33 o 
  -3   6  12     7340.17     6949.54    129.11 o 
   0   6  12     2206.53     1960.81     71.17 o 
   3   6  12     4536.09     4281.26    167.00 o 
   6   6  12     4141.32     4448.76    203.09 o 
  -8   7  12     4459.18     4164.51    239.87 o 
  -5   7  12     5176.45     4952.07    107.24 o 
  -2   7  12     5665.84     5168.01    185.97 o 
   1   7  12     3351.21     3142.88     93.69 o 
   4   7  12     3485.69     3194.81     99.55 o 
  -7   8  12     3277.55     3252.54    169.64 o 
  -4   8  12     3771.14     3647.94    113.81 o 
  -1   8  12     4581.32     4360.69    108.98 o 
   2   8  12     3372.37     3361.23    100.23 o 
   5   8  12     3385.44     3107.28    102.62 o 
  -9   9  12     2997.02     2520.66    101.00 o 
  -6   9  12     3901.64     3555.44     94.98 o 
  -3   9  12     5430.45     5083.78    139.69 o 
   0   9  12     3890.64     3552.15    103.07 o 
   3   9  12     3882.44     3795.95    136.34 o 
  -8  10  12     3011.80     2642.65    105.49 o 
  -5  10  12     3589.84     3308.35     95.20 o 
  -2  10  12     6325.19     5999.26    133.31 o 
   1  10  12     2679.58     2483.48    115.39 o 
 -10  11  12     4399.02     4180.03    135.53 o 
  -7  11  12     3796.26     3566.32     99.92 o 
  -4  11  12     4310.08     3712.31    164.10 o 
  -1  11  12     3271.42     2990.08    119.54 o 
  -9  12  12     3979.27     3862.44    110.88 o 
  -6  12  12     4742.25     4600.50    184.96 o 
  -3  12  12     4108.75     3861.01    183.95 o 
  -8  13  12     4408.48     4102.52    113.69 o 
  -5  13  12     3408.51     3383.38    105.02 o 
  -1   1  13      391.76      329.95     55.97 o 
  -3   2  13       26.21      -10.66     31.98 o 
   0   2  13      121.49      146.85     46.37 o 
  -5   3  13      145.88      144.80     34.77 o 
  -2   3  13       17.40       10.83     29.85 o 
   1   3  13      476.79      391.79     63.43 o 
  -7   4  13       23.41       43.44     41.58 o 
  -4   4  13      152.94      182.32     51.17 o 
  -1   4  13      317.61      291.25     43.01 o 
   2   4  13      253.33      170.31     53.57 o 
  -9   5  13       32.31      -17.86     39.45 o 
  -6   5  13      280.26      276.12     59.97 o 
  -3   5  13      174.62      167.77     28.94 o 
   0   5  13        7.99      -17.01     21.55 o 
   3   5  13      269.11      330.49     66.10 o 
 -11   6  13       54.16      -16.26     41.84 o 
  -5   6  13      106.98       78.80     33.24 o 
  -2   6  13      259.22      214.01     33.02 o 
   1   6  13      289.25      285.55     38.30 o 
   4   6  13      217.53      317.69     70.89 o 
  -7   7  13       15.99       -0.24     27.55 o 
  -4   7  13      144.65      137.97     37.08 o 
  -1   7  13      206.93      159.14     31.71 o 
   2   7  13       20.57        6.93     24.58 o 
  -6   8  13      154.04      132.82     37.93 o 
  -3   8  13      194.86      150.96     31.94 o 
   0   8  13      309.85      290.01     39.45 o 
  -8   9  13       96.50       73.10     35.83 o 
  -5   9  13      160.98      144.92     31.42 o 
  -2   9  13       26.65       31.29     25.87 o 
   1   9  13      146.90      182.11     36.10 o 
  -7  10  13       90.08       39.61     35.03 o 
  -4  10  13      153.22      178.33     35.28 o 
  -1  10  13      441.31      496.24     48.80 o 
  -6  11  13       49.76       20.03     26.36 o 
   0   1  14     9840.91     9199.22    264.12 o 
   1   2  14    10175.70     9226.94    272.12 o 
  -1   3  14    10914.97    10080.61    284.38 o 
   2   3  14    12315.82    11952.92    329.69 o 
  -3   4  14     9043.09     8232.16    182.94 o 
   0   4  14    12942.87    11475.58    316.63 o 
   3   4  14     7755.74     7296.80    258.52 o 
  -8   5  14     7199.70     6983.64    255.06 o 
  -5   5  14     9808.81     9222.68    280.11 o 
  -2   5  14    11078.73    10639.85    218.57 o 
   1   5  14     7715.14     7357.83    255.59 o 
  -4   6  14     8624.14     8099.93    187.06 o 
  -1   6  14     9781.79     9075.34    166.06 o 
   2   6  14     6048.12     5366.66    224.68 o 
  -6   7  14     8146.21     7765.08    265.99 o 
  -3   7  14    11189.68    10394.10    178.29 o 
   0   7  14     5708.47     5609.04    132.60 o 
  -5   8  14     7636.20     7201.65    181.11 o 
  -2   8  14     8272.76     7873.79    157.60 o 
                                                 
